# Supplementary material for: Neurodevelopmental alcohol exposure elicits long-term changes to gene expression that alter distinct molecular pathways dependent on timing of exposure
Source: J Neurodev Disord. 2013 Mar 13;5(1):6. doi: 10.1186/1866-1955-5-6 (PMC3621102; doi:10.1186/1866-1955-5-6)
Supplement: Additional file 1: Table S1 — Genes identified as differentially expressed in the brain of adult mice following neurodevelopmental alcohol exposure. Lists represent genes identified at P60 following ethanol treatment at E8/11 (trimester 1), E14/16 (trimester 2), and P4/7 (trimester 3). Data included are gene-specific fold-changes and P-values. [file 1866-1955-5-6-S1.xlsx]

## Sheet: Trimester 1
Transcript ID	Gene assignment	Gene Symbol	RefSeq	mRNA assignment	Probeset ID	p-value	Ratio	Fold-change
10389269	NM_019816 // Aatf // apoptosis antagonizing transcription factor // 11|11 B5 // 56321 /	Aatf	NM_019816	NM_019816 // RefSeq // Mus musculus apoptosis antagonizing transcription factor (Aatf),	10389269	0.00622017	0.832245	-1.20157
10579500	NM_022419 // Abhd8 // abhydrolase domain containing 8 // 8|8 C1 // 64296 /// ENSMUST000	Abhd8	NM_022419	NM_022419 // RefSeq // Mus musculus abhydrolase domain containing 8 (Abhd8), mRNA. // c	10579500	0.00233833	0.824748	-1.21249
10552121	NM_009596 // Abpa // androgen binding protein alpha // 7 B1|7 10.0 cM // 11354 /// ENSM	Abpa	NM_009596	NM_009596 // RefSeq // Mus musculus androgen binding protein alpha (Abpa), mRNA. // chr	10552121	0.00439232	1.21736	1.21736
10419825	NM_023190 // Acin1 // apoptotic chromatin condensation inducer 1 // 14 C3|14 // 56215 /	Acin1	NM_023190	NM_023190 // RefSeq // Mus musculus apoptotic chromatin condensation inducer 1 (Acin1),	10419825	0.00160488	0.797408	-1.25406
10588883	NM_001013814 // Amt // aminomethyltransferase // 9 F2|9 // 434437 /// ENSMUST0000003523	Amt	NM_001013814	NM_001013814 // RefSeq // Mus musculus aminomethyltransferase (Amt), nuclear gene encod	10588883	0.0278908	0.817928	-1.2226
10457536	NM_001190371 // Ankrd29 // ankyrin repeat domain 29 // 18 A1|18 // 225187	Ankrd29	NM_001190371	NM_001190371 // RefSeq // Mus musculus ankyrin repeat domain 29 (Ankrd29), mRNA. // chr	10457536	6.2e-05	0.807677	-1.23812
10523451	NM_013470 // Anxa3 // annexin A3 // 5 E3|5 54.0 cM // 11745 /// ENSMUST00000031447 // A	Anxa3	NM_013470	NM_013470 // RefSeq // Mus musculus annexin A3 (Anxa3), mRNA. // chr5 // 100 // 100 //	10523451	0.00532398	0.803528	-1.24451
10528662	NM_013795 // Atp5l // ATP synthase, H+ transporting, mitochondrial F0 complex, subunit	Atp5l	NM_013795	NM_013795 // RefSeq // Mus musculus ATP synthase, H+ transporting, mitochondrial F0 com	10528662	0.0116024	0.816718	-1.22441
10383289	NM_130862 // Baiap2 // brain-specific angiogenesis inhibitor 1-associated protein 2 //	Baiap2	NM_130862	NM_130862 // RefSeq // Mus musculus brain-specific angiogenesis inhibitor 1-associated	10383289	0.00737039	0.791135	-1.26401
10576073	NM_001110100 // Banp // BTG3 associated nuclear protein // 8 E1|8 66.0 cM // 53325 ///	Banp	NM_001110100	NM_001110100 // RefSeq // Mus musculus BTG3 associated nuclear protein (Banp), transcri	10576073	0.0256935	0.827904	-1.20787
10587231	NM_007555 // Bmp5 // bone morphogenetic protein 5 // 9 D|9 42.0 cM // 12160 /// ENSMUST	Bmp5	NM_007555	NM_007555 // RefSeq // Mus musculus bone morphogenetic protein 5 (Bmp5), mRNA. // chr9	10587231	0.00942185	0.823668	-1.21408
10450197	NR_004051 // Btnl5 // butyrophilin-like 5 // 17 B1|17 18.7 cM // 81497 /// NR_004051 //	Btnl5	NR_004051	NR_004051 // RefSeq // Mus musculus butyrophilin-like 5 (Btnl5), non-coding RNA. // chr	10450197	0.00881149	1.5404	1.5404
10383891	NM_138948 // Cabp7 // calcium binding protein 7 // 11 A1|11 // 192650 /// ENSMUST000000	Cabp7	NM_138948	NM_138948 // RefSeq // Mus musculus calcium binding protein 7 (Cabp7), mRNA. // chr11 /	10383891	0.027738	0.747088	-1.33853
10581654	NM_007586 // Calb2 // calbindin 2 // 8 E1|8 // 12308 /// ENSMUST00000003754 // Calb2 //	Calb2	NM_007586	NM_007586 // RefSeq // Mus musculus calbindin 2 (Calb2), mRNA. // chr8 // 100 // 100 //	10581654	0.00201675	0.816967	-1.22404
10580219	NM_007591 // Calr // calreticulin // 8 C3|8 37.0 cM // 12317 /// ENSMUST00000003912 //	Calr	NM_007591	NM_007591 // RefSeq // Mus musculus calreticulin (Calr), mRNA. // chr8 // 100 // 90 //	10580219	0.0202255	0.831881	-1.20209
10361250	NM_144817 // Camk1g // calcium/calmodulin-dependent protein kinase I gamma // 1 H6|1 10	Camk1g	NM_144817	NM_144817 // RefSeq // Mus musculus calcium/calmodulin-dependent protein kinase I gamma	10361250	0.0170092	0.767972	-1.30213
10379866	NM_007607 // Car4 // carbonic anhydrase 4 // 11 C|11 // 12351 /// ENSMUST00000103194 //	Car4	NM_007607	NM_007607 // RefSeq // Mus musculus carbonic anhydrase 4 (Car4), mRNA. // chr11 // 100	10379866	0.00154862	0.818753	-1.22137
10580469	NM_019626 // Cbln1 // cerebellin 1 precursor protein // 8 C3|8 40.0 cM // 12404 /// BC0	Cbln1	NM_019626	NM_019626 // RefSeq // Mus musculus cerebellin 1 precursor protein (Cbln1), mRNA. // ch	10580469	0.0063274	0.771079	-1.29688
10420209	NM_019820 // Cbln3 // cerebellin 3 precursor protein // 14 C3|14 22.5 cM // 56410 /// E	Cbln3	NM_019820	NM_019820 // RefSeq // Mus musculus cerebellin 3 precursor protein (Cbln3), mRNA. // ch	10420209	0.0394223	0.788318	-1.26852
10363845	NM_001111121 // Ccdc6 // coiled-coil domain containing 6 // 10 B5.3|10 // 76551 /// ENS	Ccdc6	NM_001111121	NM_001111121 // RefSeq // Mus musculus coiled-coil domain containing 6 (Ccdc6), mRNA. /	10363845	0.00320548	0.77711	-1.28682
10478678	NR_027852 // Cd40 // CD40 antigen // 2 H3|2 97.0 cM // 21939 /// NM_011611 // Cd40 // C	Cd40	NR_027852	NR_027852 // RefSeq // Mus musculus CD40 antigen (Cd40), transcript variant 3, non-codi	10478678	0.006986	1.22586	1.22586
10513867	ENSMUST00000098013 // Cdk5rap2 // CDK5 regulatory subunit associated protein 2 // 4 C2|	Cdk5rap2	ENSMUST00000098013	ENSMUST00000120944 // ENSEMBL // cdna:pseudogene chromosome:NCBIM37:4:69909670:69910407	10513867	0.00926704	0.796281	-1.25584
10443463	NM_007669 // Cdkn1a // cyclin-dependent kinase inhibitor 1A (P21) // 17 A3.3|17 15.23 c	Cdkn1a	NM_007669	NM_007669 // RefSeq // Mus musculus cyclin-dependent kinase inhibitor 1A (P21) (Cdkn1a)	10443463	0.000102357	0.707972	-1.41248
10503206	NM_001081417 // Chd7 // chromodomain helicase DNA binding protein 7 // 4 A1|4 1.0 cM //	Chd7	NM_001081417	NM_001081417 // RefSeq // Mus musculus chromodomain helicase DNA binding protein 7 (Chd	10503206	0.00164128	0.795266	-1.25744
10582474	NM_145606 // Chmp1a // chromatin modifying protein 1A // 8 E1|8 // 234852 /// ENSMUST00	Chmp1a	NM_145606	NM_145606 // RefSeq // Mus musculus chromatin modifying protein 1A (Chmp1a), mRNA. // c	10582474	0.00199698	0.812055	-1.23144
10495659	NM_028044 // Cnn3 // calponin 3, acidic // 3 G1|3 // 71994 /// ENSMUST00000029773 // Cn	Cnn3	NM_028044	NM_028044 // RefSeq // Mus musculus calponin 3, acidic (Cnn3), mRNA. // chr3 // 100 //	10495659	0.0124978	0.8129	-1.23016
10488722	NM_133850 // Commd7 // COMM domain containing 7 // 2 H1|2 // 99311 /// NM_001195390 //	Commd7	NM_133850	NM_133850 // RefSeq // Mus musculus COMM domain containing 7 (Commd7), transcript varia	10488722	0.00054319	0.824276	-1.21319
10373367	NM_001081040 // Coq10a // coenzyme Q10 homolog A (yeast) // 10 D3|10 // 210582 /// ENSM	Coq10a	NM_001081040	NM_001081040 // RefSeq // Mus musculus coenzyme Q10 homolog A (yeast) (Coq10a), nuclear	10373367	0.0226025	0.80681	-1.23945
10366546	NM_027468 // Cpm // carboxypeptidase M // 10 D2|10 // 70574 /// ENSMUST00000020399 // C	Cpm	NM_027468	NM_027468 // RefSeq // Mus musculus carboxypeptidase M (Cpm), mRNA. // chr10 // 100 //	10366546	0.0443802	0.775251	-1.28991
10364375	NM_007793 // Cstb // cystatin B // 10 C1|10 42.0 cM // 13014 /// ENSMUST00000005185 //	Cstb	NM_007793	NM_007793 // RefSeq // Mus musculus cystatin B (Cstb), mRNA. // chr10 // 100 // 100 //	10364375	0.0188035	0.818977	-1.22104
10467400	NM_206537 // Cyp2c54 // cytochrome P450, family 2, subfamily c, polypeptide 54 // 19 C3	Cyp2c54	NM_206537	NM_206537 // RefSeq // Mus musculus cytochrome P450, family 2, subfamily c, polypeptide	10467400	0.0042328	0.754446	-1.32548
10498204	NM_019978 // Dclk1 // doublecortin-like kinase 1 // 3|3 D // 13175 /// NM_001195538 //	Dclk1	NM_019978	NM_019978 // RefSeq // Mus musculus doublecortin-like kinase 1 (Dclk1), transcript vari	10498204	0.00422759	1.24318	1.24318
10477129	NM_207276 // Defb21 // defensin beta 21 // 2 H1|2 // 403172 /// ENSMUST00000070722 // D	Defb21	NM_207276	NM_207276 // RefSeq // Mus musculus defensin beta 21 (Defb21), mRNA. // chr2 // 100 //	10477129	0.0219284	1.21577	1.21577
10417034	NM_008929 // Dnajc3 // DnaJ (Hsp40) homolog, subfamily C, member 3 // 14 E4|14 // 10003	Dnajc3	NM_008929	NM_008929 // RefSeq // Mus musculus DnaJ (Hsp40) homolog, subfamily C, member 3 (Dnajc3	10417034	0.00220785	0.823517	-1.2143
10447594	NM_001166629 // Dynlt1a // dynein light chain Tctex-type 1A // 17|17 // 100310872 /// N	Dynlt1a	NM_001166629	NM_001166629 // RefSeq // Mus musculus dynein light chain Tctex-type 1A (Dynlt1a), mRNA	10447594	0.00437833	0.82817	-1.20748
10416251	NM_018781 // Egr3 // early growth response 3 // 14 D2|14 // 13655 /// ENSMUST0000003590	Egr3	NM_018781	NM_018781 // RefSeq // Mus musculus early growth response 3 (Egr3), mRNA. // chr14 // 1	10416251	0.00197878	0.790554	-1.26494
10396795	NM_026114 // Eif2s1 // eukaryotic translation initiation factor 2, subunit 1 alpha // 1	Eif2s1	NM_026114	NM_026114 // RefSeq // Mus musculus eukaryotic translation initiation factor 2, subunit	10396795	0.0259658	0.801503	-1.24766
10549780	NM_010147 // Epn1 // epsin 1 // 7 A1|7 // 13854 /// ENSMUST00000098845 // Epn1 // epsin	Epn1	NM_010147	NM_010147 // RefSeq // Mus musculus epsin 1 (Epn1), mRNA. // chr7 // 100 // 100 // 26 /	10549780	0.0118756	0.825723	-1.21106
10372106	ENSMUST00000105285 // Epyc // epiphycan // 10 C2-C3|10 55.0 cM // 13516 /// NR_033537 /	Epyc	ENSMUST00000105285	ENSMUST00000105285 // ENSEMBL // Epiphycan gene:ENSMUSG00000019936 // chr10 // 100 // 1	10372106	0.0458989	0.830792	-1.20367
10392464	NM_153782 // Fam20a // family with sequence similarity 20, member A // 11 E1|11 // 2086	Fam20a	NM_153782	NM_153782 // RefSeq // Mus musculus family with sequence similarity 20, member A (Fam20	10392464	0.0042805	0.808789	-1.23642
10447591	NM_010240 // Ftl1 // ferritin light chain 1 // 7 B4|7 // 14325 /// NM_010240 // Ftl1 //	Ftl1	NM_010240	NM_010240 // RefSeq // Mus musculus ferritin light chain 1 (Ftl1), mRNA. // chr17 // 83	10447591	0.00567379	0.793169	-1.26077
10377569	NM_011814 // Fxr2 // fragile X mental retardation, autosomal homolog 2 // 11 B3|11 39.0	Fxr2	NM_011814	NM_011814 // RefSeq // Mus musculus fragile X mental retardation, autosomal homolog 2 (	10377569	0.0253348	0.817924	-1.22261
10534426	NM_010246 // Fzd9 // frizzled homolog 9 (Drosophila) // 5 G2|5 75.0 cM // 14371 /// ENS	Fzd9	NM_010246	NM_010246 // RefSeq // Mus musculus frizzled homolog 9 (Drosophila) (Fzd9), mRNA. // ch	10534426	0.000228548	1.22556	1.22556
10519124	NM_008072 // Gabrd // gamma-aminobutyric acid (GABA) A receptor, subunit delta // 4 E2|	Gabrd	NM_008072	NM_008072 // RefSeq // Mus musculus gamma-aminobutyric acid (GABA) A receptor, subunit	10519124	0.0322077	0.827617	-1.20829
10378082	NM_027819 // Ggt6 // gamma-glutamyltransferase 6 // 11 B4|11 // 71522 /// ENSMUST000000	Ggt6	NM_027819	NM_027819 // RefSeq // Mus musculus gamma-glutamyltransferase 6 (Ggt6), mRNA. // chr11	10378082	0.00713994	1.22195	1.22195
10442829	NM_022422 // Gng13 // guanine nucleotide binding protein (G protein), gamma 13 // 17 A3	Gng13	NM_022422	NM_022422 // RefSeq // Mus musculus guanine nucleotide binding protein (G protein), gam	10442829	0.00950716	0.788936	-1.26753
10458547	NM_011937 // Gnpda1 // glucosamine-6-phosphate deaminase 1 // 18 B3|18 // 26384 /// NR_	Gnpda1	NM_011937	NM_011937 // RefSeq // Mus musculus glucosamine-6-phosphate deaminase 1 (Gnpda1), mRNA.	10458547	0.00672842	0.824008	-1.21358
10573626	NM_173866 // Gpt2 // glutamic pyruvate transaminase (alanine aminotransferase) 2 // 8 C	Gpt2	NM_173866	NM_173866 // RefSeq // Mus musculus glutamic pyruvate transaminase (alanine aminotransf	10573626	0.0122207	0.784163	-1.27525
10449343	NM_001013385 // Grm4 // glutamate receptor, metabotropic 4 // 17 A3.3|17 // 268934 ///	Grm4	NM_001013385	NM_001013385 // RefSeq // Mus musculus glutamate receptor, metabotropic 4 (Grm4), mRNA.	10449343	0.00738398	0.752467	-1.32896
10529091	AK138760 // Gtf3c2 // general transcription factor IIIC, polypeptide 2, beta // 5 B1|5	Gtf3c2	AK138760	AK138760 // GenBank HTC // Mus musculus 0 day neonate thymus cDNA, RIKEN full-length en	10529091	0.0475289	0.751383	-1.33088
10420268	NM_010373 // Gzme // granzyme E // 14 C3|14 20.5 cM // 14942 /// ENSMUST00000089549 //	Gzme	NM_010373	NM_010373 // RefSeq // Mus musculus granzyme E (Gzme), mRNA. // chr14 // 100 // 100 //	10420268	0.0075401	1.28017	1.28017
10514201	NM_173400 // Haus6 // HAUS augmin-like complex, subunit 6 // 4 C4|4 42.6 cM // 230376 /	Haus6	NM_173400	NM_173400 // RefSeq // Mus musculus HAUS augmin-like complex, subunit 6 (Haus6), mRNA.	10514201	0.00487556	1.20047	1.20047
10458884	NM_026108 // Hdhd1a // haloacid dehalogenase-like hydrolase domain containing 1A // 18|	Hdhd1a	NM_026108	NM_026108 // RefSeq // Mus musculus haloacid dehalogenase-like hydrolase domain contain	10458884	0.00682445	1.207	1.207
10435271	NM_175256 // Heg1 // HEG homolog 1 (zebrafish) // 16 B3|16 // 77446 /// ENSMUST00000038	Heg1	NM_175256	NM_175256 // RefSeq // Mus musculus HEG homolog 1 (zebrafish) (Heg1), mRNA. // chr16 //	10435271	0.00467927	0.831354	-1.20286
10368556	NM_013904 // Hey2 // hairy/enhancer-of-split related with YRPW motif 2 // 10 A4|10 // 1	Hey2	NM_013904	NM_013904 // RefSeq // Mus musculus hairy/enhancer-of-split related with YRPW motif 2 (	10368556	0.000779084	0.794523	-1.25862
10408077	NM_178183 // Hist1h2ak // histone cluster 1, H2ak // 13 A2-A3|13 // 319169 /// ENSMUST0	Hist1h2ak	NM_178183	NM_178183 // RefSeq // Mus musculus histone cluster 1, H2ak (Hist1h2ak), mRNA. // chr13	10408077	0.000513988	0.803801	-1.24409
10408246	NM_013550 // Hist1h3a // histone cluster 1, H3a // 13|13 A2-A3 // 360198 /// NM_178203	Hist1h3a	NM_013550	NM_013550 // RefSeq // Mus musculus histone cluster 1, H3a (Hist1h3a), mRNA. // chr13 /	10408246	0.0028419	0.773166	-1.29338
10404065	NM_178203 // Hist1h3b // histone cluster 1, H3b // 13 A2-A3|13 // 319150 /// NM_175653	Hist1h3b	NM_178203	NM_178203 // RefSeq // Mus musculus histone cluster 1, H3b (Hist1h3b), mRNA. // chr13 /	10404065	0.00176435	0.759963	-1.31585
10408239	NM_175653 // Hist1h3c // histone cluster 1, H3c // 13 A2-A3|13 // 319148 /// NM_178203	Hist1h3c	NM_175653	NM_175653 // RefSeq // Mus musculus histone cluster 1, H3c (Hist1h3c), mRNA. // chr13 /	10408239	0.000761376	0.762072	-1.31221
10404049	NM_178204 // Hist1h3d // histone cluster 1, H3d // 13 A2-A3|13 // 319149 /// NM_178206	Hist1h3d	NM_178204	NM_178204 // RefSeq // Mus musculus histone cluster 1, H3d (Hist1h3d), mRNA. // chr13 /	10404049	0.0031215	0.759752	-1.31622
10408202	NM_178205 // Hist1h3e // histone cluster 1, H3e // 13 A2-A3|13 // 319151 /// NM_178206	Hist1h3e	NM_178205	NM_178205 // RefSeq // Mus musculus histone cluster 1, H3e (Hist1h3e), mRNA. // chr13 /	10408202	0.00316859	0.757706	-1.31977
10404028	NM_145073 // Hist1h3g // histone cluster 1, H3g // 13|13 A2-A3 // 97908 /// NM_178207 /	Hist1h3g	NM_145073	NM_145073 // RefSeq // Mus musculus histone cluster 1, H3g (Hist1h3g), mRNA. // chr13 /	10404028	0.00532002	0.778841	-1.28396
10403941	NM_178206 // Hist1h3h // histone cluster 1, H3h // 13 A2-A3|13 // 319152 /// NM_178207	Hist1h3h	NM_178206	NM_178206 // RefSeq // Mus musculus histone cluster 1, H3h (Hist1h3h), mRNA. // chr13 /	10403941	0.00495941	0.781193	-1.28009
10408083	NM_178207 // Hist1h3i // histone cluster 1, H3i // 13 A2-A3|13 // 319153 /// NM_178206	Hist1h3i	NM_178207	NM_178207 // RefSeq // Mus musculus histone cluster 1, H3i (Hist1h3i), mRNA. // chr13 /	10408083	0.00356809	0.764559	-1.30794
10494386	NM_178213 // Hist2h2ab // histone cluster 2, H2ab // 3 F1-F2|3 // 621893	Hist2h2ab	NM_178213	NM_178213 // RefSeq // Mus musculus histone cluster 2, H2ab (Hist2h2ab), mRNA. // chr3	10494386	0.00104927	0.755058	-1.3244
10494405	NM_178215 // Hist2h3b // histone cluster 2, H3b // 3 F2.1|3 // 319154 /// NM_178216 //	Hist2h3b	NM_178215	NM_178215 // RefSeq // Mus musculus histone cluster 2, H3b (Hist2h3b), mRNA. // chr3 //	10494405	0.017541	0.802598	-1.24595
10494402	NM_178216 // Hist2h3c1 // histone cluster 2, H3c1 // 3|3 F1-F2 // 15077 /// NM_054045 /	Hist2h3c1	NM_178216	NM_178216 // RefSeq // Mus musculus histone cluster 2, H3c1 (Hist2h3c1), mRNA. // chr3	10494402	0.0121279	0.78939	-1.2668
10358621	NM_001024720 // Hmcn1 // hemicentin 1 // 1 G1|1 // 545370 /// ENSMUST00000074783 // Hmc	Hmcn1	NM_001024720	NM_001024720 // RefSeq // Mus musculus hemicentin 1 (Hmcn1), mRNA. // chr1 // 100 // 10	10358621	0.0120055	1.20004	1.20004
10472958	NM_013554 // Hoxd10 // homeobox D10 // 2 C3|2 45.0 cM // 15430 /// ENSMUST00000061745 /	Hoxd10	NM_013554	NM_013554 // RefSeq // Mus musculus homeobox D10 (Hoxd10), mRNA. // chr2 // 100 // 100	10472958	0.0385225	1.29856	1.29856
10424909	NM_008296 // Hsf1 // heat shock factor 1 // 15 D3|15 43.0 cM // 15499 /// ENSMUST000000	Hsf1	NM_008296	NM_008296 // RefSeq // Mus musculus heat shock factor 1 (Hsf1), mRNA. // chr15 // 100 /	10424909	0.00692899	0.798628	-1.25215
10450369	NM_010479 // Hspa1a // heat shock protein 1A // 17 B1|17 18.95 cM // 193740 /// ENSMUST	Hspa1a	NM_010479	NM_010479 // RefSeq // Mus musculus heat shock protein 1A (Hspa1a), mRNA. // chr17 // 1	10450369	0.0159613	0.736226	-1.35828
10471586	NM_022310 // Hspa5 // heat shock protein 5 // 2 B|2 22.5 cM // 14828 /// NM_001163434 /	Hspa5	NM_022310	NM_022310 // RefSeq // Mus musculus heat shock protein 5 (Hspa5), transcript variant 2,	10471586	0.00233141	0.691979	-1.44513
10346303	NM_008303 // Hspe1 // heat shock protein 1 (chaperonin 10) // 1|1 C1 // 15528 /// ENSMU	Hspe1	NM_008303	NM_008303 // RefSeq // Mus musculus heat shock protein 1 (chaperonin 10) (Hspe1), mRNA.	10346303	0.00653789	0.813459	-1.22932
10361897	NM_010511 // Ifngr1 // interferon gamma receptor 1 // 10 A3|10 15.0 cM // 15979 /// ENS	Ifngr1	NM_010511	NM_010511 // RefSeq // Mus musculus interferon gamma receptor 1 (Ifngr1), mRNA. // chr1	10361897	0.0286513	0.80651	-1.23991
10512721	NM_018741 // Igfbpl1 // insulin-like growth factor binding protein-like 1 // 4|4 B2 //	Igfbpl1	NM_018741	NM_018741 // RefSeq // Mus musculus insulin-like growth factor binding protein-like 1 (	10512721	0.000368345	1.2101	1.2101
10403073	X70423 // Ighg // Immunoglobulin heavy chain (gamma polypeptide) // 12 F2|12 // 380794	Ighg	X70423	X70423 // GenBank // M.musculus mRNA for monoclonal antibody heavy chain gamma 2a. // c	10403073	0.00913268	0.822216	-1.21623
10438060	NM_001190325 // Igll1 // immunoglobulin lambda-like polypeptide 1 // 16|16 9.8 cM // 16	Igll1	NM_001190325	NM_001190325 // RefSeq // Mus musculus immunoglobulin lambda-like polypeptide 1 (Igll1)	10438060	0.0118893	1.26451	1.26451
10551526	NM_177396 // Il28b // interleukin 28B // 7 A3|7 // 338374 /// ENSMUST00000078364 // Il2	Il28b	NM_177396	NM_177396 // RefSeq // Mus musculus interleukin 28B (Il28b), mRNA. // chr7 // 100 // 10	10551526	0.0257634	1.49247	1.49247
10372730	NM_054079 // Iltifb // interleukin 10-related T cell-derived inducible factor beta // 1	Iltifb	NM_054079	NM_054079 // RefSeq // Mus musculus interleukin 10-related T cell-derived inducible fac	10372730	0.00845426	0.817721	-1.22291
10481011	NM_033134 // Inpp5e // inositol polyphosphate-5-phosphatase E // 2 A3|2 // 64436 /// EN	Inpp5e	NM_033134	NM_033134 // RefSeq // Mus musculus inositol polyphosphate-5-phosphatase E (Inpp5e), mR	10481011	0.00029865	0.822119	-1.21637
10511510	NM_001159595 // Ints8 // integrator complex subunit 8 // 4 A1|4 // 72656 /// NM_178112	Ints8	NM_001159595	NM_001159595 // RefSeq // Mus musculus integrator complex subunit 8 (Ints8), transcript	10511510	0.00291941	0.801987	-1.2469
10473125	NM_010576 // Itga4 // integrin alpha 4 // 2 C3|2 46.0 cM // 16401 /// ENSMUST0000009997	Itga4	NM_010576	NM_010576 // RefSeq // Mus musculus integrin alpha 4 (Itga4), mRNA. // chr2 // 100 // 1	10473125	0.00466567	1.26189	1.26189
10399555	NM_201531 // Kcnf1 // potassium voltage-gated channel, subfamily F, member 1 // 12 A1.1	Kcnf1	NM_201531	NM_201531 // RefSeq // Mus musculus potassium voltage-gated channel, subfamily F, membe	10399555	0.0091011	0.762683	-1.31116
10382321	NM_008425 // Kcnj2 // potassium inwardly-rectifying channel, subfamily J, member 2 // 1	Kcnj2	NM_008425	NM_008425 // RefSeq // Mus musculus potassium inwardly-rectifying channel, subfamily J,	10382321	0.0276146	0.806119	-1.24051
10601867	NM_177749 // Kir3dl1 // killer cell immunoglobulin-like receptor, three domains, long c	Kir3dl1	NM_177749	NM_177749 // RefSeq // Mus musculus killer cell immunoglobulin-like receptor, three dom	10601867	0.0113966	1.29688	1.29688
10597162	NM_177771 // Klhl18 // kelch-like 18 (Drosophila) // 9 F2|9 // 270201 /// ENSMUST000000	Klhl18	NM_177771	NM_177771 // RefSeq // Mus musculus kelch-like 18 (Drosophila) (Klhl18), mRNA. // chr9	10597162	0.00161185	0.775705	-1.28915
10438753	NM_173379 // Leprel1 // leprecan-like 1 // 16 B1|16 // 210530 /// ENSMUST00000039990 //	Leprel1	NM_173379	NM_173379 // RefSeq // Mus musculus leprecan-like 1 (Leprel1), mRNA. // chr16 // 100 //	10438753	0.0109399	1.23437	1.23437
10491970	NM_175386 // Lhfp // lipoma HMGIC fusion partner // 3 C|3 // 108927 /// BC052079 // Lhf	Lhfp	NM_175386	NM_175386 // RefSeq // Mus musculus lipoma HMGIC fusion partner (Lhfp), mRNA. // chr3 /	10491970	0.0114119	0.765731	-1.30594
10429564	NM_010738 // Ly6a // lymphocyte antigen 6 complex, locus A // 15 D3|15 42.7 cM // 11045	Ly6a	NM_010738	NM_010738 // RefSeq // Mus musculus lymphocyte antigen 6 complex, locus A (Ly6a), mRNA.	10429564	0.000258787	0.82522	-1.2118
10429568	NM_010741 // Ly6c1 // lymphocyte antigen 6 complex, locus C1 // 15 D3|15 42.7 cM // 170	Ly6c1	NM_010741	NM_010741 // RefSeq // Mus musculus lymphocyte antigen 6 complex, locus C1 (Ly6c1), mRN	10429568	0.000477353	0.821482	-1.21731
10596575	NM_029103 // Manf // mesencephalic astrocyte-derived neurotrophic factor // 9 F1|9 59.7	Manf	NM_029103	NM_029103 // RefSeq // Mus musculus mesencephalic astrocyte-derived neurotrophic factor	10596575	0.00143812	0.773247	-1.29325
10434629	NM_172821 // Map3k13 // mitogen-activated protein kinase kinase kinase 13 // 16 B1|16 /	Map3k13	NM_172821	NM_172821 // RefSeq // Mus musculus mitogen-activated protein kinase kinase kinase 13 (	10434629	0.0400725	0.828199	-1.20744
10431410	NM_011161 // Mapk11 // mitogen-activated protein kinase 11 // 15 E3|15 // 19094 /// ENS	Mapk11	NM_011161	NM_011161 // RefSeq // Mus musculus mitogen-activated protein kinase 11 (Mapk11), mRNA.	10431410	0.00194566	0.784845	-1.27414
10521725	NM_025895 // Med28 // mediator of RNA polymerase II transcription, subunit 28 homolog (	Med28	NM_025895	NM_025895 // RefSeq // Mus musculus mediator of RNA polymerase II transcription, subuni	10521725	0.000731297	0.828165	-1.20749
10493189	ENSMUST00000001455 // Mef2d // myocyte enhancer factor 2D // 3 F1|3 43.0 cM // 17261 //	Mef2d	ENSMUST00000001455	ENSMUST00000001455 // ENSEMBL // Putative uncharacterized protein gene:ENSMUSG000000014	10493189	0.00139967	0.829426	-1.20565
10399314	NM_001033488 // Mfsd2b // major facilitator superfamily domain containing 2B // 12 A1.1	Mfsd2b	NM_001033488	NM_001033488 // RefSeq // Mus musculus major facilitator superfamily domain containing	10399314	0.00354197	1.22165	1.22165
10459227	NR_029601 // Mir143 // microRNA 143 // 18|18 // 387161	Mir143	NR_029601	NR_029601 // RefSeq // Mus musculus microRNA 143 (Mir143), microRNA. // chr18 // 100 //	10459227	0.00418557	1.45618	1.45618
10436662	NR_029565 // Mir155 // microRNA 155 // 16|16 // 387173 /// AY096003 // Mir155 // microR	Mir155	NR_029565	NR_029565 // RefSeq // Mus musculus microRNA 155 (Mir155), microRNA. // chr16 // 100 //	10436662	0.0210494	1.62337	1.62337
10352499	NR_029580 // Mir194-1 // microRNA 194-1 // 1|1 // 387189	Mir194-1	NR_029580	NR_029580 // RefSeq // Mus musculus microRNA 194-1 (Mir194-1), microRNA. // chr1 // 100	10352499	0.0227639	1.2231	1.2231
10427284	NR_029722 // Mir196a-2 // microRNA 196a-2 // 15|15 // 723958	Mir196a-2	NR_029722	NR_029722 // RefSeq // Mus musculus microRNA 196a-2 (Mir196a-2), microRNA. // chr15 //	10427284	0.00450829	1.21014	1.21014
10573342	NR_029740 // Mir23a // microRNA 23a // 8|8 // 387216	Mir23a	NR_029740	NR_029740 // RefSeq // Mus musculus microRNA 23a (Mir23a), microRNA. // chr8 // 100 //	10573342	0.0394123	1.27949	1.27949
10555254	NR_029760 // Mir326 // microRNA 326 // 7|7 // 723840	Mir326	NR_029760	NR_029760 // RefSeq // Mus musculus microRNA 326 (Mir326), microRNA. // chr7 // 100 //	10555254	0.0049541	1.22226	1.22226
10535091	NR_029768 // Mir339 // microRNA 339 // 5|5 // 723898 /// BC016220 // 4930432F04Rik // R	Mir339	NR_029768	NR_029768 // RefSeq // Mus musculus microRNA 339 (Mir339), microRNA. // chr5 // 100 //	10535091	0.018607	1.22372	1.22372
10398286	NR_029771 // Mir342 // microRNA 342 // 12|12 // 723909	Mir342	NR_029771	NR_029771 // RefSeq // Mus musculus microRNA 342 (Mir342), microRNA. // chr12 // 100 //	10398286	0.00190508	1.35617	1.35617
10398394	NR_030269 // Mir494 // microRNA 494 // 12|12 // 723878	Mir494	NR_030269	NR_030269 // RefSeq // Mus musculus microRNA 494 (Mir494), microRNA. // chr12 // 100 //	10398394	0.0384251	1.25314	1.25314
10507931	NR_030479 // Mir697 // microRNA 697 // 4|4 // 735277	Mir697	NR_030479	NR_030479 // RefSeq // Mus musculus microRNA 697 (Mir697), microRNA. // chr4 // 100 //	10507931	0.00971416	1.24322	1.24322
10552758	NR_030488 // Mir707 // microRNA 707 // 7|7 // 735269	Mir707	NR_030488	NR_030488 // RefSeq // Mus musculus microRNA 707 (Mir707), microRNA. // chr7 // 100 //	10552758	0.0325646	1.21828	1.21828
10359754	NM_001083897 // Mpzl1 // myelin protein zero-like 1 // 1 H2.3|1 // 68481 /// NM_0010018	Mpzl1	NM_001083897	NM_001083897 // RefSeq // Mus musculus myelin protein zero-like 1 (Mpzl1), transcript v	10359754	0.0155461	0.822484	-1.21583
10372078	NM_026065 // Mrpl42 // mitochondrial ribosomal protein L42 // 10 C2|10 39.0 cM // 67270	Mrpl42	NM_026065	NM_026065 // RefSeq // Mus musculus mitochondrial ribosomal protein L42 (Mrpl42), nucle	10372078	0.00202072	0.647589	-1.54419
10542824	NM_145573 // Mrps35 // mitochondrial ribosomal protein S35 // 6 G3|6 // 232536 /// BC01	Mrps35	NM_145573	NM_145573 // RefSeq // Mus musculus mitochondrial ribosomal protein S35 (Mrps35), nucle	10542824	0.00802278	0.786686	-1.27116
10410393	NM_172480 // Mtrr // 5-methyltetrahydrofolate-homocysteine methyltransferase reductase	Mtrr	NM_172480	NM_172480 // RefSeq // Mus musculus 5-methyltetrahydrofolate-homocysteine methyltransfe	10410393	0.00393215	0.782951	-1.27722
10381798	NM_010858 // Myl4 // myosin, light polypeptide 4 // 11 E|11 65.0 cM // 17896 /// ENSMUS	Myl4	NM_010858	NM_010858 // RefSeq // Mus musculus myosin, light polypeptide 4 (Myl4), mRNA. // chr11	10381798	0.01101	0.82126	-1.21764
10532584	NM_028901 // Myo18b // myosin XVIIIb // 5 F|5 // 74376 /// BC145218 // Myo18b // myosin	Myo18b	NM_028901	NM_028901 // RefSeq // Mus musculus myosin XVIIIb (Myo18b), mRNA. // chr5 // 100 // 100	10532584	0.00668798	1.26415	1.26415
10533875	NM_011424 // Ncor2 // nuclear receptor co-repressor 2 // 5 F|5 // 20602 /// ENSMUST0000	Ncor2	NM_011424	NM_011424 // RefSeq // Mus musculus nuclear receptor co-repressor 2 (Ncor2), mRNA. // c	10533875	0.00057575	0.824513	-1.21284
10604100	NM_019443 // Ndufa1 // NADH dehydrogenase (ubiquinone) 1 alpha subcomplex, 1 // X|X A2	Ndufa1	NM_019443	NM_019443 // RefSeq // Mus musculus NADH dehydrogenase (ubiquinone) 1 alpha subcomplex,	10604100	0.00516291	0.8254	-1.21153
10468016	NM_026061 // Ndufb8 // NADH dehydrogenase (ubiquinone) 1 beta subcomplex 8 // 19|19 D1	Ndufb8	NM_026061	NM_026061 // RefSeq // Mus musculus NADH dehydrogenase (ubiquinone) 1 beta subcomplex 8	10468016	0.00430654	0.794782	-1.25821
10563852	NM_153578 // Nipa1 // non imprinted in Prader-Willi/Angelman syndrome 1 homolog (human)	Nipa1	NM_153578	NM_153578 // RefSeq // Mus musculus non imprinted in Prader-Willi/Angelman syndrome 1 h	10563852	0.0259324	0.782729	-1.27758
10442643	NM_019730 // Nme3 // non-metastatic cells 3, protein expressed in // 17 A3.3|17 // 7905	Nme3	NM_019730	NM_019730 // RefSeq // Mus musculus non-metastatic cells 3, protein expressed in (Nme3)	10442643	0.0154991	0.805971	-1.24074
10578973	NM_016708 // Npy5r // neuropeptide Y receptor Y5 // 8 B3-C2|8 32.5 cM // 18168 /// ENSM	Npy5r	NM_016708	NM_016708 // RefSeq // Mus musculus neuropeptide Y receptor Y5 (Npy5r), mRNA. // chr8 /	10578973	0.0270064	1.24711	1.24711
10494857	NM_010937 // Nras // neuroblastoma ras oncogene // 3 F2.2|3 48.5 cM // 18176 /// ENSMUS	Nras	NM_010937	NM_010937 // RefSeq // Mus musculus neuroblastoma ras oncogene (Nras), mRNA. // chr3 //	10494857	0.0196923	0.827384	-1.20863
10548038	NM_001164035 // Ntf3 // neurotrophin 3 // 6 F3|6 61.0 cM // 18205 /// NM_001164034 // N	Ntf3	NM_001164035	NM_001164035 // RefSeq // Mus musculus neurotrophin 3 (Ntf3), transcript variant 2, mRN	10548038	0.000199763	0.709013	-1.41041
10465580	NM_026675 // Nudt22 // nudix (nucleoside diphosphate linked moiety X)-type motif 22 //	Nudt22	NM_026675	NM_026675 // RefSeq // Mus musculus nudix (nucleoside diphosphate linked moiety X)-type	10465580	0.00164688	0.785937	-1.27237
10433195	ENSMUST00000061541 // Olfr161 // olfactory receptor 161 // 16 B1|16 // 258859	Olfr161	ENSMUST00000061541	GENSCAN00000044232 // ENSEMBL // cdna:Genscan chromosome:NCBIM37:16:3534418:3658395:1 /	10433195	0.00932587	1.36587	1.36587
10344653	NM_011011 // Oprk1 // opioid receptor, kappa 1 // 1 A2-A3|1 5.5 cM // 18387 /// ENSMUST	Oprk1	NM_011011	NM_011011 // RefSeq // Mus musculus opioid receptor, kappa 1 (Oprk1), mRNA. // chr1 //	10344653	0.0461167	1.21161	1.21161
10397966	NM_001177841 // Otub2 // OTU domain, ubiquitin aldehyde binding 2 // 12 E|12 // 68149 /	Otub2	NM_001177841	NM_001177841 // RefSeq // Mus musculus OTU domain, ubiquitin aldehyde binding 2 (Otub2)	10397966	0.0120002	0.763783	-1.30927
10553842	NM_130880 // Otud7a // OTU domain containing 7A // 7 C|7 // 170711 /// ENSMUST000000584	Otud7a	NM_130880	NM_130880 // RefSeq // Mus musculus OTU domain containing 7A (Otud7a), mRNA. // chr7 //	10553842	0.0109992	0.818611	-1.22158
10507824	NM_181859 // Oxct2b // 3-oxoacid CoA transferase 2B // 4 D2.2|4 // 353371 /// NM_022033	Oxct2b	NM_181859	NM_181859 // RefSeq // Mus musculus 3-oxoacid CoA transferase 2B (Oxct2b), nuclear gene	10507824	0.019121	1.22444	1.22444
10539310	NM_197992 // Pcgf1 // polycomb group ring finger 1 // 6 C3|6 35.0 cM // 69837 /// ENSMU	Pcgf1	NM_197992	NM_197992 // RefSeq // Mus musculus polycomb group ring finger 1 (Pcgf1), mRNA. // chr6	10539310	0.0012284	0.599574	-1.66785
10344707	NM_183028 // Pcmtd1 // protein-L-isoaspartate (D-aspartate) O-methyltransferase domain	Pcmtd1	NM_183028	NM_183028 // RefSeq // Mus musculus protein-L-isoaspartate (D-aspartate) O-methyltransf	10344707	0.000231495	1.20843	1.20843
10544525	NM_009787 // Pdia4 // protein disulfide isomerase associated 4 // 6 B2.3|6 18.0 cM // 1	Pdia4	NM_009787	NM_009787 // RefSeq // Mus musculus protein disulfide isomerase associated 4 (Pdia4), m	10544525	0.00126053	0.685536	-1.45871
10394735	NM_027959 // Pdia6 // protein disulfide isomerase associated 6 // 12 A1.1|12 // 71853 /	Pdia6	NM_027959	NM_027959 // RefSeq // Mus musculus protein disulfide isomerase associated 6 (Pdia6), m	10394735	0.00604327	0.680056	-1.47047
10561302	NM_023418 // Pgam1 // phosphoglycerate mutase 1 // 19 C3|19 // 18648 /// ENSMUST0000001	Pgam1	NM_023418	NM_023418 // RefSeq // Mus musculus phosphoglycerate mutase 1 (Pgam1), mRNA. // chr7 //	10561302	0.00444821	0.827597	-1.20832
10550509	NM_009402 // Pglyrp1 // peptidoglycan recognition protein 1 // 7|7 A3 // 21946 /// ENSM	Pglyrp1	NM_009402	NM_009402 // RefSeq // Mus musculus peptidoglycan recognition protein 1 (Pglyrp1), mRNA	10550509	0.000126831	0.762522	-1.31144
10380551	NM_008831 // Phb // prohibitin // 11 D|11 55.6 cM // 18673 /// ENSMUST00000125172 // Ph	Phb	NM_008831	NM_008831 // RefSeq // Mus musculus prohibitin (Phb), mRNA. // chr11 // 100 // 100 // 4	10380551	6.2968e-05	0.831075	-1.20326
10347398	NM_001081456 // Plcd4 // phospholipase C, delta 4 // 1 C3|1 39.2 cM // 18802 /// NM_148	Plcd4	NM_001081456	NM_001081456 // RefSeq // Mus musculus phospholipase C, delta 4 (Plcd4), transcript var	10347398	0.0120558	0.820176	-1.21925
10363157	NM_001141927 // Pln // phospholamban // 10 B3|10 // 18821 /// NM_023129 // Pln // phosp	Pln	NM_001141927	NM_001141927 // RefSeq // Mus musculus phospholamban (Pln), transcript variant 1, mRNA.	10363157	1.20344e-05	1.29423	1.29423
10454828	AY223547 // Pnet-ps // prenatal ethanol induced mRNA, pseudogene // 18 B2|18 // 448986	Pnet-ps	AY223547	AY223547 // GenBank // Mus musculus prenatal alcohol-1 mRNA, complete cds. // chr18 //	10454828	0.00284757	1.28119	1.28119
10507328	NM_011034 // Prdx1 // peroxiredoxin 1 // 4 D1|4 47.0 cM // 18477 /// ENSMUST00000135573	Prdx1	NM_011034	NM_011034 // RefSeq // Mus musculus peroxiredoxin 1 (Prdx1), mRNA. // chr4 // 100 // 10	10507328	0.0408615	0.807789	-1.23795
10583788	NM_008925 // Prkcsh // protein kinase C substrate 80K-H // 9 A3|9 6.0 cM // 19089 /// E	Prkcsh	NM_008925	NM_008925 // RefSeq // Mus musculus protein kinase C substrate 80K-H (Prkcsh), mRNA. //	10583788	0.00870098	0.819695	-1.21997
10542239	NM_031499 // Prp2 // proline rich protein 2 // 6 G1|6 // 83380 /// NM_031499 // Prp2 //	Prp2	NM_031499	NM_031499 // RefSeq // Mus musculus proline rich protein 2 (Prp2), mRNA. // chr6 // 100	10542239	0.0117449	1.67548	1.67548
10554814	NM_029614 // Prss23 // protease, serine, 23 // 7 E1|7 // 76453 /// ENSMUST00000041761 /	Prss23	NM_029614	NM_029614 // RefSeq // Mus musculus protease, serine, 23 (Prss23), mRNA. // chr7 // 100	10554814	0.000655806	1.22388	1.22388
10550022	NM_133948 // Psip1 // PC4 and SFRS1 interacting protein 1 // 4 C3|4 // 101739 /// ENSMU	Psip1	NM_133948	NM_133948 // RefSeq // Mus musculus PC4 and SFRS1 interacting protein 1 (Psip1), mRNA.	10550022	0.000178863	1.24616	1.24616
10477450	NM_008953 // Psp // parotid secretory protein // 2 H1|2 88.0 cM // 19194 /// ENSMUST000	Psp	NM_008953	NM_008953 // RefSeq // Mus musculus parotid secretory protein (Psp), mRNA. // chr2 // 1	10477450	0.000515164	1.4266	1.4266
10385842	NM_009012 // Rad50 // RAD50 homolog (S. cerevisiae) // 11 A5-B1|11 28.9 cM // 19360 ///	Rad50	NM_009012	NM_009012 // RefSeq // Mus musculus RAD50 homolog (S. cerevisiae) (Rad50), mRNA. // chr	10385842	0.000932723	1.27544	1.27544
10426542	NM_001177810 // Rapgef3 // Rap guanine nucleotide exchange factor (GEF) 3 // 15 F1|15 /	Rapgef3	NM_001177810	NM_001177810 // RefSeq // Mus musculus Rap guanine nucleotide exchange factor (GEF) 3 (	10426542	0.0115948	1.22037	1.22037
10588043	NM_009034 // Rbp2 // retinol binding protein 2, cellular // 9 E3.3|9 57.0 cM // 19660 /	Rbp2	NM_009034	NM_009034 // RefSeq // Mus musculus retinol binding protein 2, cellular (Rbp2), mRNA. /	10588043	0.0179091	1.20196	1.20196
10367041	NM_153133 // Rdh9 // retinol dehydrogenase 9 // 10 D3|10 // 103142 /// ENSMUST000000526	Rdh9	NM_153133	NM_153133 // RefSeq // Mus musculus retinol dehydrogenase 9 (Rdh9), mRNA. // chr10 // 1	10367041	0.0147667	1.2806	1.2806
10504424	NM_016678 // Reck // reversion-inducing-cysteine-rich protein with kazal motifs // 4 B1	Reck	NM_016678	NM_016678 // RefSeq // Mus musculus reversion-inducing-cysteine-rich protein with kazal	10504424	2.79705e-05	1.23639	1.23639
10569870	NM_022984 // Retn // resistin // 8 A1|8 0.37 cM // 57264 /// ENSMUST00000012849 // Retn	Retn	NM_022984	NM_022984 // RefSeq // Mus musculus resistin (Retn), mRNA. // chr8 // 100 // 85 // 29 /	10569870	0.0117247	1.21577	1.21577
10481155	NM_207234 // Rexo4 // REX4, RNA exonuclease 4 homolog (S. cerevisiae) // 2 A3|2 // 2276	Rexo4	NM_207234	NM_207234 // RefSeq // Mus musculus REX4, RNA exonuclease 4 homolog (S. cerevisiae) (Re	10481155	0.00620873	0.831118	-1.2032
10507874	NM_183163 // Rhbdl2 // rhomboid, veinlet-like 2 (Drosophila) // 4 D2.2|4 // 230726 ///	Rhbdl2	NM_183163	NM_183163 // RefSeq // Mus musculus rhomboid, veinlet-like 2 (Drosophila) (Rhbdl2), mRN	10507874	0.0113524	1.28237	1.28237
10566132	NM_019566 // Rhog // ras homolog gene family, member G // 7|7 F1 // 56212 /// ENSMUST00	Rhog	NM_019566	NM_019566 // RefSeq // Mus musculus ras homolog gene family, member G (Rhog), mRNA. //	10566132	0.0302332	0.820705	-1.21846
10368270	NM_011295 // Rps12 // ribosomal protein S12 // 10 A3|10 // 20042 /// BC089338 // Rps12	Rps12	NM_011295	NM_011295 // RefSeq // Mus musculus ribosomal protein S12 (Rps12), mRNA. // chr10 // 10	10368270	0.000522345	0.805092	-1.24209
10546706	NM_019743 // Rybp // RING1 and YY1 binding protein // 6 E1|6 // 56353 /// ENSMUST000001	Rybp	NM_019743	NM_019743 // RefSeq // Mus musculus RING1 and YY1 binding protein (Rybp), mRNA. // chr6	10546706	0.0113076	0.794765	-1.25823
10560260	NM_019748 // Sae1 // SUMO1 activating enzyme subunit 1 // 7 A2|7 4.0 cM // 56459 /// EN	Sae1	NM_019748	NM_019748 // RefSeq // Mus musculus SUMO1 activating enzyme subunit 1 (Sae1), mRNA. //	10560260	0.00083851	0.792828	-1.26131
10438098	NM_022324 // Sdf2l1 // stromal cell-derived factor 2-like 1 // 16 A3|16 // 64136 /// EN	Sdf2l1	NM_022324	NM_022324 // RefSeq // Mus musculus stromal cell-derived factor 2-like 1 (Sdf2l1), mRNA	10438098	0.00134325	0.566334	-1.76574
10408600	NM_001164117 // Serpinb6a // serine (or cysteine) peptidase inhibitor, clade B, member	Serpinb6a	NM_001164117	NM_001164117 // RefSeq // Mus musculus serine (or cysteine) peptidase inhibitor, clade	10408600	0.00363059	0.773329	-1.29311
10532680	NM_172718 // Sgsm1 // small G protein signaling modulator 1 // 5 F|5 61.0 cM // 52850 /	Sgsm1	NM_172718	NM_172718 // RefSeq // Mus musculus small G protein signaling modulator 1 (Sgsm1), tran	10532680	0.000361256	0.769965	-1.29876
10451907	NM_013664 // Sh3gl1 // SH3-domain GRB2-like 1 // 17 D|17 35.0 cM // 20405 /// ENSMUST00	Sh3gl1	NM_013664	NM_013664 // RefSeq // Mus musculus SH3-domain GRB2-like 1 (Sh3gl1), mRNA. // chr17 //	10451907	0.0109397	0.811535	-1.23223
10593430	NM_178710 // Sik2 // salt inducible kinase 2 // 9 A5.3|9 // 235344 /// NM_001034085 //	Sik2	NM_178710	NM_178710 // RefSeq // Mus musculus salt inducible kinase 2 (Sik2), mRNA. // chr9 // 10	10593430	0.00362928	0.815544	-1.22617
10458419	NM_001159275 // Slc25a2 // solute carrier family 25 (mitochondrial carrier, ornithine t	Slc25a2	NM_001159275	NM_001159275 // RefSeq // Mus musculus solute carrier family 25 (mitochondrial carrier,	10458419	0.00493096	1.23192	1.23192
10481634	NM_146118 // Slc25a25 // solute carrier family 25 (mitochondrial carrier, phosphate car	Slc25a25	NM_146118	NM_146118 // RefSeq // Mus musculus solute carrier family 25 (mitochondrial carrier, ph	10481634	0.00970416	0.82326	-1.21468
10507594	NM_011400 // Slc2a1 // solute carrier family 2 (facilitated glucose transporter), membe	Slc2a1	NM_011400	NM_011400 // RefSeq // Mus musculus solute carrier family 2 (facilitated glucose transp	10507594	0.00154068	0.773997	-1.29199
10448676	NM_023055 // Slc9a3r2 // solute carrier family 9 (sodium/hydrogen exchanger), member 3	Slc9a3r2	NM_023055	NM_023055 // RefSeq // Mus musculus solute carrier family 9 (sodium/hydrogen exchanger)	10448676	0.000256971	0.819451	-1.22033
10579915	NM_053124 // Smarca5 // SWI/SNF related, matrix associated, actin dependent regulator o	Smarca5	NM_053124	NM_053124 // RefSeq // Mus musculus SWI/SNF related, matrix associated, actin dependent	10579915	0.00625709	1.30595	1.30595
10584576	NR_028276 // Snord14c // small nucleolar RNA, C/D box 14C // 9|9 // 108637 /// NR_02827	Snord14c	NR_028276	NR_028276 // RefSeq // Mus musculus small nucleolar RNA, C/D box 14C (Snord14c), small	10584576	0.0270474	1.26028	1.26028
10584580	NR_028275 // Snord14e // small nucleolar RNA, C/D box 14E // 9|9 // 100302594	Snord14e	NR_028275	NR_028275 // RefSeq // Mus musculus small nucleolar RNA, C/D box 14E (Snord14e), small	10584580	0.0106837	1.25981	1.25981
10586168	NR_028548 // Snord16a // small nucleolar RNA, C/D box 16A // 9|9 // 100217453	Snord16a	NR_028548	NR_028548 // RefSeq // Mus musculus small nucleolar RNA, C/D box 16A (Snord16a), small	10586168	0.0466552	0.771961	-1.2954
10487622	NM_009225 // Snrpb // small nuclear ribonucleoprotein B // 2 F1|2 73.0 cM // 20638 ///	Snrpb	NM_009225	NM_009225 // RefSeq // Mus musculus small nuclear ribonucleoprotein B (Snrpb), mRNA. //	10487622	0.00765656	0.810792	-1.23336
10585601	NM_178374 // Snupn // snurportin 1 // 9 B|9 // 66069 /// ENSMUST00000068856 // Snupn //	Snupn	NM_178374	NM_178374 // RefSeq // Mus musculus snurportin 1 (Snupn), mRNA. // chr9 // 100 // 100 /	10585601	0.00121861	0.789259	-1.26701
10374455	NM_033523 // Spred2 // sprouty-related, EVH1 domain containing 2 // 11|11 A3.2 // 11471	Spred2	NM_033523	NM_033523 // RefSeq // Mus musculus sprouty-related, EVH1 domain containing 2 (Spred2),	10374455	0.0019323	0.75068	-1.33213
10458349	NM_025291 // Sra1 // steroid receptor RNA activator 1 // 18 B2|18 // 24068 /// NR_02835	Sra1	NM_025291	NM_025291 // RefSeq // Mus musculus steroid receptor RNA activator 1 (Sra1), transcript	10458349	0.00399171	0.784666	-1.27443
10533055	NM_026886 // Srrm4 // serine/arginine repetitive matrix 4 // 5 F|5 // 68955 /// ENSMUST	Srrm4	NM_026886	NM_026886 // RefSeq // Mus musculus serine/arginine repetitive matrix 4 (Srrm4), mRNA.	10533055	0.000867718	0.810481	-1.23384
10465220	NM_020491 // Sssca1 // Sjogren's syndrome/scleroderma autoantigen 1 homolog (human) //	Sssca1	NM_020491	NM_020491 // RefSeq // Mus musculus Sjogren's syndrome/scleroderma autoantigen 1 homolo	10465220	0.00395486	0.822482	-1.21583
10461459	NM_173068 // Syt7 // synaptotagmin VII // 19|19 B // 54525 /// NM_173067 // Syt7 // syn	Syt7	NM_173068	NM_173068 // RefSeq // Mus musculus synaptotagmin VII (Syt7), transcript variant 3, mRN	10461459	0.00030383	0.822453	-1.21587
10582642	NM_133966 // Taf5l // TAF5-like RNA polymerase II, p300/CBP-associated factor (PCAF)-as	Taf5l	NM_133966	NM_133966 // RefSeq // Mus musculus TAF5-like RNA polymerase II, p300/CBP-associated fa	10582642	0.00378689	0.74806	-1.33679
10571106	NM_199042 // Thap1 // THAP domain containing, apoptosis associated protein 1 // 8 A2|8	Thap1	NM_199042	NM_199042 // RefSeq // Mus musculus THAP domain containing, apoptosis associated protei	10571106	0.000742404	0.787223	-1.27029
10489912	NM_145538 // Tmem189 // transmembrane protein 189 // 2 H3|2 // 407243 /// ENSMUST000000	Tmem189	NM_145538	NM_145538 // RefSeq // Mus musculus transmembrane protein 189 (Tmem189), mRNA. // chr2	10489912	0.0143963	0.787499	-1.26984
10448307	NM_013749 // Tnfrsf12a // tumor necrosis factor receptor superfamily, member 12a // 17	Tnfrsf12a	NM_013749	NM_013749 // RefSeq // Mus musculus tumor necrosis factor receptor superfamily, member	10448307	0.00639933	1.20316	1.20316
10569504	NM_024290 // Tnfrsf23 // tumor necrosis factor receptor superfamily, member 23 // 7 F5|	Tnfrsf23	NM_024290	NM_024290 // RefSeq // Mus musculus tumor necrosis factor receptor superfamily, member	10569504	0.0412303	1.21449	1.21449
10570018	NM_033622 // Tnfsf13b // tumor necrosis factor (ligand) superfamily, member 13b // 8 A1	Tnfsf13b	NM_033622	NM_033622 // RefSeq // Mus musculus tumor necrosis factor (ligand) superfamily, member	10570018	0.0002592	1.20831	1.20831
10362432	NM_029726 // Trdn // triadin // 10 A4|10 // 76757	Trdn	NM_029726	NM_029726 // RefSeq // Mus musculus triadin (Trdn), mRNA. // chr10 // 100 // 100 // 24	10362432	0.0308612	1.27277	1.27277
10508376	NM_178110 // Trim62 // tripartite motif-containing 62 // 4 D2.2|4 // 67525 /// ENSMUST0	Trim62	NM_178110	NM_178110 // RefSeq // Mus musculus tripartite motif-containing 62 (Trim62), mRNA. // c	10508376	0.00350565	0.698102	-1.43246
10606989	NM_001077364 // Tsc22d3 // TSC22 domain family, member 3 // X F1|X // 14605 /// NM_0102	Tsc22d3	NM_001077364	NM_001077364 // RefSeq // Mus musculus TSC22 domain family, member 3 (Tsc22d3), transcr	10606989	0.0108676	0.791458	-1.26349
10578984	NM_172745 // Tufm // Tu translation elongation factor, mitochondrial // 7 F3|7 // 23387	Tufm	NM_172745	NM_172745 // RefSeq // Mus musculus Tu translation elongation factor, mitochondrial (Tu	10578984	0.000784691	0.822433	-1.2159
10592878	NM_009476 // Upk2 // uroplakin 2 // 9 A5.2|9 26.0 cM // 22269 /// ENSMUST00000047740 //	Upk2	NM_009476	NM_009476 // RefSeq // Mus musculus uroplakin 2 (Upk2), mRNA. // chr9 // 100 // 100 //	10592878	0.00497329	1.31895	1.31895
10603312	NM_019461 // Usp27x // ubiquitin specific peptidase 27, X chromosome // X A1.1|X 1.1 cM	Usp27x	NM_019461	NM_019461 // RefSeq // Mus musculus ubiquitin specific peptidase 27, X chromosome (Usp2	10603312	0.000347145	1.28978	1.28978
10408123	NM_145844 // Vmn1r189 // vomeronasal 1 receptor 189 // 13 A3.1|13 // 252906 /// ENSMUST	Vmn1r189	NM_145844	NM_145844 // RefSeq // Mus musculus vomeronasal 1 receptor 189 (Vmn1r189), mRNA. // chr	10408123	0.00063587	0.803712	-1.24423
10438064	NM_016982 // Vpreb1 // pre-B lymphocyte gene 1 // 16 A3|16 9.8 cM // 22362 /// ENSMUST0	Vpreb1	NM_016982	NM_016982 // RefSeq // Mus musculus pre-B lymphocyte gene 1 (Vpreb1), mRNA. // chr16 //	10438064	0.000311931	1.46214	1.46214
10389877	NM_181819 // Wfikkn2 // WAP, follistatin/kazal, immunoglobulin, kunitz and netrin domai	Wfikkn2	NM_181819	NM_181819 // RefSeq // Mus musculus WAP, follistatin/kazal, immunoglobulin, kunitz and	10389877	0.0114282	1.21968	1.21968
10374035	NM_013842 // Xbp1 // X-box binding protein 1 // 11 A1|11 3.0 cM // 22433 /// ENSMUST000	Xbp1	NM_013842	NM_013842 // RefSeq // Mus musculus X-box binding protein 1 (Xbp1), mRNA. // chr11 // 1	10374035	1.83247e-05	0.732804	-1.36462
10350377	NM_172643 // Zbtb41 // zinc finger and BTB domain containing 41 homolog // 1 F|1 // 226	Zbtb41	NM_172643	NM_172643 // RefSeq // Mus musculus zinc finger and BTB domain containing 41 homolog (Z	10350377	0.0068471	0.821211	-1.21771
10449971	NM_028543 // Zfp763 // zinc finger protein 763 // 17 B1|17 // 73451 /// ENSMUST00000087	Zfp763	NM_028543	NM_028543 // RefSeq // Mus musculus zinc finger protein 763 (Zfp763), mRNA. // chr17 //	10449971	0.00120436	0.772258	-1.2949
10417176	NM_009574 // Zic2 // zinc finger protein of the cerebellum 2 // 14 E5|14 62.0 cM // 227	Zic2	NM_009574	NM_009574 // RefSeq // Mus musculus zinc finger protein of the cerebellum 2 (Zic2), mRN	10417176	0.0183886	0.735374	-1.35985
10420596	NM_013869 // Tnfrsf19 // tumor necrosis factor receptor superfamily, member 19 /	Tnfrsf19	NM_013869	NM_013869 // RefSeq // Mus musculus tumor necrosis factor receptor superfamily,		0.0238732	0.831579	-1.20253

## Sheet: Trimester 2
Transcript ID	Gene assignment	Gene Symbol	RefSeq	mRNA assignment	Probeset ID	p-value	Ratio	Fold-change
10539766	NM_001040106 // Aak1 // AP2 associated kinase 1 // 6 D1|6 35.5 cM // 269774 /// NM_1777	Aak1	NM_001040106	NM_001040106 // RefSeq // Mus musculus AP2 associated kinase 1 (Aak1), transcript varia	10539766	0.0262925	1.24159	1.24159
10590452	NM_026179 // Abhd5 // abhydrolase domain containing 5 // 9 F4|9 // 67469 /// ENSMUST000	Abhd5	NM_026179	NM_026179 // RefSeq // Mus musculus abhydrolase domain containing 5 (Abhd5), mRNA. // c	10590452	0.0291207	0.808559	-1.23677
10597592	NM_146230 // Acaa1b // acetyl-Coenzyme A acyltransferase 1B // 9 F3|9 // 235674 /// AY2	Acaa1b	NM_146230	NM_146230 // RefSeq // Mus musculus acetyl-Coenzyme A acyltransferase 1B (Acaa1b), mRNA	10597592	0.00241471	1.20603	1.20603
10347650	NM_183022 // Accn4 // amiloride-sensitive cation channel 4, pituitary // 1 C4|1 // 2411	Accn4	NM_183022	NM_183022 // RefSeq // Mus musculus amiloride-sensitive cation channel 4, pituitary (Ac	10347650	0.00463467	0.828386	-1.20717
10416099	NM_013461 // Adra1a // adrenergic receptor, alpha 1a // 14 D1|14 // 11549 /// ENSMUST00	Adra1a	NM_013461	NM_013461 // RefSeq // Mus musculus adrenergic receptor, alpha 1a (Adra1a), mRNA. // ch	10416099	0.00280046	0.818716	-1.22143
10403046	D14625 // AI324046 // expressed sequence AI324046 // 12 F2|12 // 380795	AI324046	D14625	D14625 // GenBank // Mus musculus mRNA for immunoglobulin gamma-3 heavy chain precursor	10403046	0.03692	0.818603	-1.22159
10407435	NM_134066 // Akr1c18 // aldo-keto reductase family 1, member C18 // 13 A1|13 // 105349	Akr1c18	NM_134066	NM_134066 // RefSeq // Mus musculus aldo-keto reductase family 1, member C18 (Akr1c18),	10407435	0.00270308	0.803486	-1.24458
10426292	NM_001033441 // Alg10b // asparagine-linked glycosylation 10 homolog B (yeast, alpha-1,	Alg10b	NM_001033441	NM_001033441 // RefSeq // Mus musculus asparagine-linked glycosylation 10 homolog B (ye	10426292	0.00468953	0.822655	-1.21558
10457536	NM_001190371 // Ankrd29 // ankyrin repeat domain 29 // 18 A1|18 // 225187	Ankrd29	NM_001190371	NM_001190371 // RefSeq // Mus musculus ankyrin repeat domain 29 (Ankrd29), mRNA. // chr	10457536	0.000171544	0.831336	-1.20288
10579508	NM_001164679 // Ano8 // anoctamin 8 // 8 B3.3|8 // 382014 /// NM_025600 // Dda1 // DET1	Ano8	NM_001164679	NM_001164679 // RefSeq // Mus musculus anoctamin 8 (Ano8), mRNA. // chr8 // 100 // 100	10579508	0.00956788	0.792133	-1.26241
10396831	NM_009705 // Arg2 // arginase type II // 12 C3|12 // 11847 /// NM_016800 // Vti1b // ve	Arg2	NM_009705	NM_009705 // RefSeq // Mus musculus arginase type II (Arg2), mRNA. // chr12 // 100 // 1	10396831	0.0221859	0.76523	-1.3068
10426875	NM_007497 // Atf1 // activating transcription factor 1 // 15 F3|15 // 11908 /// M63725	Atf1	NM_007497	NM_007497 // RefSeq // Mus musculus activating transcription factor 1 (Atf1), mRNA. //	10426875	0.00330226	0.747272	-1.3382
10598043	ENSMUST00000082408 // ATP6 // ATP synthase F0 subunit 6 // --- // 17705 /// ENSMUST0000	ATP6	ENSMUST00000082408	ENSMUST00000082408 // ENSEMBL // ATP synthase subunit a gene:ENSMUSG00000064357 // chrM	10598043	0.0420296	1.74709	1.74709
10443021	NM_025272 // Atp6v0e // ATPase, H+ transporting, lysosomal V0 subunit E // 17 A3.3|17 /	Atp6v0e	NM_025272	NM_025272 // RefSeq // Mus musculus ATPase, H+ transporting, lysosomal V0 subunit E (At	10443021	0.00131456	0.831841	-1.20215
10522902	ENSMUST00000069773 // BC051076 // cDNA sequence BC051076 // 5 E1|5 // 243090 /// BC0510	BC051076	ENSMUST00000069773	ENSMUST00000069773 // ENSEMBL // similar to BC051076 protein gene:ENSMUSG00000055961 //	10522902	0.0104527	1.53382	1.53382
10414265	BC061237 // BC061237 // cDNA sequence BC061237 // 14 C1|14 // 385138 /// ENSMUST0000009	BC061237	BC061237	BC061237 // GenBank // Mus musculus cDNA sequence BC061237, mRNA (cDNA clone MGC:74390	10414265	0.0371572	1.2209	1.2209
10467956	NM_028607 // Bloc1s2 // biogenesis of lysosome-related organelles complex-1, subunit 2	Bloc1s2	NM_028607	NM_028607 // RefSeq // Mus musculus biogenesis of lysosome-related organelles complex-1	10467956	0.004072	1.20911	1.20911
10348858	NM_016778 // Bok // BCL2-related ovarian killer protein // 1 D|1 // 51800 /// ENSMUST00	Bok	NM_016778	NM_016778 // RefSeq // Mus musculus BCL2-related ovarian killer protein (Bok), mRNA. //	10348858	0.0196146	0.806323	-1.2402
10357875	NM_007570 // Btg2 // B-cell translocation gene 2, anti-proliferative // 1 E4|1 71.0 cM	Btg2	NM_007570	NM_007570 // RefSeq // Mus musculus B-cell translocation gene 2, anti-proliferative (Bt	10357875	0.0152993	0.708694	-1.41105
10604226	NM_021550 // C1galt1c1 // C1GALT1-specific chaperone 1 // X|X A2 // 59048 /// ENSMUST00	C1galt1c1	NM_021550	NM_021550 // RefSeq // Mus musculus C1GALT1-specific chaperone 1 (C1galt1c1), mRNA. //	10604226	0.000805746	0.813647	-1.22903
10490467	NM_145851 // Cables2 // CDK5 and Abl enzyme substrate 2 // 2 H4|2 // 252966 /// ENSMUST	Cables2	NM_145851	NM_145851 // RefSeq // Mus musculus CDK5 and Abl enzyme substrate 2 (Cables2), mRNA. //	10490467	0.0310411	1.2163	1.2163
10390246	NM_029755 // Calcoco2 // calcium binding and coiled-coil domain 2 // 11 C|11 55.8 cM //	Calcoco2	NM_029755	NM_029755 // RefSeq // Mus musculus calcium binding and coiled-coil domain 2 (Calcoco2)	10390246	0.0472013	0.829095	-1.20613
10536818	NM_184053 // Calu // calumenin // 6 A3.3|6 // 12321 /// NM_007594 // Calu // calumenin	Calu	NM_184053	NM_184053 // RefSeq // Mus musculus calumenin (Calu), transcript variant 2, mRNA. // ch	10536818	0.0033807	0.819519	-1.22023
10536499	NM_007616 // Cav1 // caveolin 1, caveolae protein // 6|6 A2 // 12389 /// ENSMUST0000000	Cav1	NM_007616	NM_007616 // RefSeq // Mus musculus caveolin 1, caveolae protein (Cav1), mRNA. // chr6	10536499	0.0148528	0.777403	-1.28633
10576795	ENSMUST00000111031 // Cd209a // CD209a antigen // 8 A1.1|8 // 170786	Cd209a	ENSMUST00000111031	ENSMUST00000157400 // ENSEMBL // ncrna:misc_RNA chromosome:NCBIM37:8:3803069:3803358:-1	10576795	0.0492053	1.25318	1.25318
10419015	NM_130878 // Cdhr1 // cadherin-related family member 1 // 14 B|14 // 170677 /// ENSMUST	Cdhr1	NM_130878	NM_130878 // RefSeq // Mus musculus cadherin-related family member 1 (Cdhr1), mRNA. //	10419015	0.00396953	0.599294	-1.66863
10466423	NM_198019 // Cep78 // centrosomal protein 78 // 19 A|19 // 208518 /// ENSMUST0000004770	Cep78	NM_198019	NM_198019 // RefSeq // Mus musculus centrosomal protein 78 (Cep78), mRNA. // chr19 // 1	10466423	0.00455174	0.822499	-1.21581
10346562	NM_207653 // Cflar // CASP8 and FADD-like apoptosis regulator // 1 C1.3|1 30.1 cM // 12	Cflar	NM_207653	NM_207653 // RefSeq // Mus musculus CASP8 and FADD-like apoptosis regulator (Cflar), tr	10346562	0.0221726	0.797767	-1.2535
10413014	NM_025366 // Chchd1 // coiled-coil-helix-coiled-coil-helix domain containing 1 // 14|14	Chchd1	NM_025366	NM_025366 // RefSeq // Mus musculus coiled-coil-helix-coiled-coil-helix domain containi	10413014	0.00353232	0.820574	-1.21866
10377537	NM_146019 // Chd3 // chromodomain helicase DNA binding protein 3 // 11 B3|11 // 216848	Chd3	NM_146019	NM_146019 // RefSeq // Mus musculus chromodomain helicase DNA binding protein 3 (Chd3),	10377537	0.0356572	0.830433	-1.20419
10360460	NM_021350 // Chml // choroideremia-like // 1 H5-H6|1 97.0 cM // 12663 /// ENSMUST000001	Chml	NM_021350	NM_021350 // RefSeq // Mus musculus choroideremia-like (Chml), mRNA. // chr1 // 100 //	10360460	0.00845651	0.769618	-1.29935
10502552	NM_009899 // Clca1 // chloride channel calcium activated 1 // 3 H2-H3|3 72.5 cM // 1272	Clca1	NM_009899	NM_009899 // RefSeq // Mus musculus chloride channel calcium activated 1 (Clca1), mRNA.	10502552	0.000448171	0.793482	-1.26027
10434229	NM_013805 // Cldn5 // claudin 5 // 16 A3|16 11.65 cM // 12741 /// ENSMUST00000043577 //	Cldn5	NM_013805	NM_013805 // RefSeq // Mus musculus claudin 5 (Cldn5), mRNA. // chr16 // 100 // 100 //	10434229	0.0216897	0.828989	-1.20629
10444658	NM_033444 // Clic1 // chloride intracellular channel 1 // 17 B1|17 19.0 cM // 114584 //	Clic1	NM_033444	NM_033444 // RefSeq // Mus musculus chloride intracellular channel 1 (Clic1), mRNA. //	10444658	0.0215223	0.782762	-1.27753
10484457	NM_133840 // Clp1 // CLP1, cleavage and polyadenylation factor I subunit, homolog (S. c	Clp1	NM_133840	NM_133840 // RefSeq // Mus musculus CLP1, cleavage and polyadenylation factor I subunit	10484457	0.0001173	0.825128	-1.21193
10598036	ENSMUST00000082402 // COX1 // cytochrome c oxidase subunit I // --- // 17708	COX1	ENSMUST00000082402	ENSMUST00000082402 // ENSEMBL // cytochrome c oxidase subunit I gene:ENSMUSG00000064351	10598036	0.0415655	1.57915	1.57915
10598038	ENSMUST00000082405 // COX2 // cytochrome c oxidase subunit II // --- // 17709 /// AF378	COX2	ENSMUST00000082405	ENSMUST00000082405 // ENSEMBL // Cytochrome c oxidase subunit 2 gene:ENSMUSG00000064354	10598038	0.0264176	1.56293	1.56293
10353102	NM_177834 // Cpa6 // carboxypeptidase A6 // 1 A2|1 // 329093 /// ENSMUST00000035577 //	Cpa6	NM_177834	NM_177834 // RefSeq // Mus musculus carboxypeptidase A6 (Cpa6), mRNA. // chr1 // 100 //	10353102	0.000547414	0.669435	-1.4938
10366546	NM_027468 // Cpm // carboxypeptidase M // 10 D2|10 // 70574 /// ENSMUST00000020399 // C	Cpm	NM_027468	NM_027468 // RefSeq // Mus musculus carboxypeptidase M (Cpm), mRNA. // chr10 // 100 //	10366546	0.0493364	1.28059	1.28059
10588380	NM_028719 // Cpne4 // copine IV // 9 F1|9 // 74020 /// ENSMUST00000057742 // Cpne4 // c	Cpne4	NM_028719	NM_028719 // RefSeq // Mus musculus copine IV (Cpne4), mRNA. // chr9 // 100 // 74 // 31	10588380	0.00311175	0.8021	-1.24673
10344817	NM_026493 // Cspp1 // centrosome and spindle pole associated protein 1 // 1 A2|1 // 211	Cspp1	NM_026493	NM_026493 // RefSeq // Mus musculus centrosome and spindle pole associated protein 1 (C	10344817	0.043958	1.26966	1.26966
10347351	NM_153088 // Ctdsp1 // CTD (carboxy-terminal domain, RNA polymerase II, polypeptide A)	Ctdsp1	NM_153088	NM_153088 // RefSeq // Mus musculus CTD (carboxy-terminal domain, RNA polymerase II, po	10347351	0.00115571	0.808164	-1.23737
10551273	NM_013809 // Cyp2g1 // cytochrome P450, family 2, subfamily g, polypeptide 1 // 7 A3|7	Cyp2g1	NM_013809	NM_013809 // RefSeq // Mus musculus cytochrome P450, family 2, subfamily g, polypeptide	10551273	0.0328162	0.544504	-1.83653
10598069	ENSMUST00000082421 // CYTB // cytochrome b // --- // 17711	CYTB	ENSMUST00000082421	ENSMUST00000082421 // ENSEMBL // Cytochrome b gene:ENSMUSG00000064370 // chrM // 100 //	10598069	0.0429299	1.73123	1.73123
10553092	NM_016974 // Dbp // D site albumin promoter binding protein // 7 B4|7 23.0 cM // 13170	Dbp	NM_016974	NM_016974 // RefSeq // Mus musculus D site albumin promoter binding protein (Dbp), mRNA	10553092	0.0298196	1.30152	1.30152
10365974	NM_007833 // Dcn // decorin // 10 C3|10 55.0 cM // 13179 /// NM_001190451 // Dcn // dec	Dcn	NM_007833	NM_007833 // RefSeq // Mus musculus decorin (Dcn), transcript variant 2, mRNA. // chr10	10365974	0.0247068	0.830787	-1.20368
10607156	NM_001110222 // Dcx // doublecortin // X F2|X // 13193 /// NM_001110223 // Dcx // doubl	Dcx	NM_001110222	NM_001110222 // RefSeq // Mus musculus doublecortin (Dcx), transcript variant 1, mRNA.	10607156	0.00499775	0.765845	-1.30575
10369290	NM_029083 // Ddit4 // DNA-damage-inducible transcript 4 // 10|10 B3 // 74747 /// ENSMUS	Ddit4	NM_029083	NM_029083 // RefSeq // Mus musculus DNA-damage-inducible transcript 4 (Ddit4), mRNA. //	10369290	0.0377867	0.828105	-1.20758
10570754	NM_139224 // Defb35 // defensin beta 35 // 8 A2|8 // 246084 /// ENSMUST00000076786 // D	Defb35	NM_139224	NM_139224 // RefSeq // Mus musculus defensin beta 35 (Defb35), mRNA. // chr8 // 100 //	10570754	0.0181674	0.802345	-1.24635
10389561	NM_026191 // Dhx40 // DEAH (Asp-Glu-Ala-His) box polypeptide 40 // 11 C|11 // 67487 ///	Dhx40	NM_026191	NM_026191 // RefSeq // Mus musculus DEAH (Asp-Glu-Ala-His) box polypeptide 40 (Dhx40),	10389561	0.0339285	0.822518	-1.21578
10472809	NM_010053 // Dlx1 // distal-less homeobox 1 // 2 C2|2 44.0 cM // 13390 /// ENSMUST00000	Dlx1	NM_010053	NM_010053 // RefSeq // Mus musculus distal-less homeobox 1 (Dlx1), mRNA. // chr2 // 100	10472809	0.00236053	0.663701	-1.5067
10483626	NM_010054 // Dlx2 // distal-less homeobox 2 // 2 C2|2 44.0 cM // 13392 /// ENSMUST00000	Dlx2	NM_010054	NM_010054 // RefSeq // Mus musculus distal-less homeobox 2 (Dlx2), mRNA. // chr2 // 100	10483626	0.0362959	0.765965	-1.30554
10536353	NM_010057 // Dlx6 // distal-less homeobox 6 // 6 A1|6 2.0 cM // 13396 /// EF535989 // D	Dlx6	NM_010057	NM_010057 // RefSeq // Mus musculus distal-less homeobox 6 (Dlx6), mRNA. // chr6 // 100	10536353	0.00556622	0.781932	-1.27888
10525837	NM_019536 // Dnahc10 // dynein, axonemal, heavy chain 10 // 5 F|5 // 56087 /// ENSMUST0	Dnahc10	NM_019536	NM_019536 // RefSeq // Mus musculus dynein, axonemal, heavy chain 10 (Dnahc10), mRNA. /	10525837	0.0124564	0.796894	-1.25487
10596259	NM_001163026 // Dnajc13 // DnaJ (Hsp40) homolog, subfamily C, member 13 // 9 F1|9 // 23	Dnajc13	NM_001163026	NM_001163026 // RefSeq // Mus musculus DnaJ (Hsp40) homolog, subfamily C, member 13 (Dn	10596259	0.0129151	1.2438	1.2438
10359504	NR_002870 // Dnm3os // dynamin 3, opposite strand // 1 H2.1|1 // 474332	Dnm3os	NR_002870	NR_002870 // RefSeq // Mus musculus dynamin 3, opposite strand (Dnm3os), non-coding RNA	10359504	0.00777687	1.23414	1.23414
10460291	NM_021791 // Doc2g // double C2, gamma // 19 A|19 // 60425 /// ENSMUST00000025806 // Do	Doc2g	NM_021791	NM_021791 // RefSeq // Mus musculus double C2, gamma (Doc2g), mRNA. // chr19 // 100 //	10460291	0.00298924	0.693239	-1.4425
10565486	NM_021876 // Eed // embryonic ectoderm development // 7 E1|7 // 13626 /// ENSMUST000001	Eed	NM_021876	NM_021876 // RefSeq // Mus musculus embryonic ectoderm development (Eed), mRNA. // chr7	10565486	0.0100789	0.817647	-1.22302
10400304	NM_028133 // Egln3 // EGL nine homolog 3 (C. elegans) // 12 C1|12 // 112407 /// ENSMUST	Egln3	NM_028133	NM_028133 // RefSeq // Mus musculus EGL nine homolog 3 (C. elegans) (Egln3), mRNA. // c	10400304	0.00777419	0.783698	-1.276
10551487	NM_001177427 // Eid2b // EP300 interacting inhibitor of differentiation 2B // 7 A3|7 //	Eid2b	NM_001177427	NM_001177427 // RefSeq // Mus musculus EP300 interacting inhibitor of differentiation 2	10551487	0.0307302	0.823121	-1.21489
10523058	NM_001166591 // Eif5a // eukaryotic translation initiation factor 5A // 11 B3|11 // 276	Eif5a	NM_001166591	NM_001166591 // RefSeq // Mus musculus eukaryotic translation initiation factor 5A (Eif	10523058	0.0148813	1.25579	1.25579
10455595	NM_023119 // Eno1 // enolase 1, alpha non-neuron // 4 E2|4 79.0 cM // 13806 /// BC08333	Eno1	NM_023119	NM_023119 // RefSeq // Mus musculus enolase 1, alpha non-neuron (Eno1), mRNA. // chr18	10455595	0.0174358	1.20259	1.20259
10363224	NM_021272 // Fabp7 // fatty acid binding protein 7, brain // 10 B4|10 // 12140 /// ENSM	Fabp7	NM_021272	NM_021272 // RefSeq // Mus musculus fatty acid binding protein 7, brain (Fabp7), mRNA.	10363224	0.0203012	0.822051	-1.21647
10392464	NM_153782 // Fam20a // family with sequence similarity 20, member A // 11 E1|11 // 2086	Fam20a	NM_153782	NM_153782 // RefSeq // Mus musculus family with sequence similarity 20, member A (Fam20	10392464	0.00691582	1.21426	1.21426
10361748	NM_027968 // Fbxo30 // F-box protein 30 // 10|10 A2 // 71865 /// NM_001168297 // Fbxo30	Fbxo30	NM_027968	NM_027968 // RefSeq // Mus musculus F-box protein 30 (Fbxo30), transcript variant 1, mR	10361748	0.0312255	0.795953	-1.25636
10454369	NM_175276 // Fhod3 // formin homology 2 domain containing 3 // 18 A2|18 // 225288 /// E	Fhod3	NM_175276	NM_175276 // RefSeq // Mus musculus formin homology 2 domain containing 3 (Fhod3), mRNA	10454369	0.00394597	0.797193	-1.2544
10483865	NM_010222 // Fkbp7 // FK506 binding protein 7 // 2 C3|2 60.5 cM // 14231 /// ENSMUST000	Fkbp7	NM_010222	NM_010222 // RefSeq // Mus musculus FK506 binding protein 7 (Fkbp7), mRNA. // chr2 // 1	10483865	0.0457649	0.813258	-1.22962
10604508	BC147257 // Frmd7 // FERM domain containing 7 // X A5|X // 385354 /// NM_001190332 // F	Frmd7	BC147257	BC147257 // GenBank // Mus musculus cDNA clone MGC:182417 IMAGE:9056311, complete cds.	10604508	0.00226243	0.593735	-1.68425
10484307	NM_011356 // Frzb // frizzled-related protein // 2 C3|2 49.75 cM // 20378 /// ENSMUST00	Frzb	NM_011356	NM_011356 // RefSeq // Mus musculus frizzled-related protein (Frzb), mRNA. // chr2 // 1	10484307	0.000969615	0.774035	-1.29193
10406777	NM_001166065 // Gcnt4 // glucosaminyl (N-acetyl) transferase 4, core 2 (beta-1,6-N-acet	Gcnt4	NM_001166065	NM_001166065 // RefSeq // Mus musculus glucosaminyl (N-acetyl) transferase 4, core 2 (b	10406777	0.0161954	0.807017	-1.23913
10447097	NM_026053 // Gemin6 // gem (nuclear organelle) associated protein 6 // 17 E3|17 // 6724	Gemin6	NM_026053	NM_026053 // RefSeq // Mus musculus gem (nuclear organelle) associated protein 6 (Gemin	10447097	0.00519027	0.750261	-1.33287
10485979	NM_010290 // Gjd2 // gap junction protein, delta 2 // 2|2 F3 // 14617 /// ENSMUST000000	Gjd2	NM_010290	NM_010290 // RefSeq // Mus musculus gap junction protein, delta 2 (Gjd2), mRNA. // chr2	10485979	9.37267e-05	0.703477	-1.42151
10404885	NM_025508 // Gmpr // guanosine monophosphate reductase // 13 A5|13 // 66355 /// ENSMUST	Gmpr	NM_025508	NM_025508 // RefSeq // Mus musculus guanosine monophosphate reductase (Gmpr), mRNA. //	10404885	0.0131033	1.21167	1.21167
10403658	NM_010317 // Gng4 // guanine nucleotide binding protein (G protein), gamma 4 // 13 A1|1	Gng4	NM_010317	NM_010317 // RefSeq // Mus musculus guanine nucleotide binding protein (G protein), gam	10403658	0.000271379	0.739286	-1.35266
10445268	NM_001081178 // Gpr116 // G protein-coupled receptor 116 // 17 B3|17 // 224792 /// ENSM	Gpr116	NM_001081178	NM_001081178 // RefSeq // Mus musculus G protein-coupled receptor 116 (Gpr116), mRNA. /	10445268	0.00547027	0.828575	-1.20689
10529091	AK138760 // Gtf3c2 // general transcription factor IIIC, polypeptide 2, beta // 5 B1|5	Gtf3c2	AK138760	AK138760 // GenBank HTC // Mus musculus 0 day neonate thymus cDNA, RIKEN full-length en	10529091	0.0337781	1.36699	1.36699
10420268	NM_010373 // Gzme // granzyme E // 14 C3|14 20.5 cM // 14942 /// ENSMUST00000089549 //	Gzme	NM_010373	NM_010373 // RefSeq // Mus musculus granzyme E (Gzme), mRNA. // chr14 // 100 // 100 //	10420268	0.0237138	0.823679	-1.21406
10450682	NM_010398 // H2-T23 // histocompatibility 2, T region locus 23 // 17 B1|17 19.73 cM //	H2-T23	NM_010398	NM_010398 // RefSeq // Mus musculus histocompatibility 2, T region locus 23 (H2-T23), m	10450682	0.0356144	0.804969	-1.24228
10450733	NM_001177467 // H2-t9 // MHC class Ib T9 // 17 B1|17 // 630294 /// NM_001034909 // EG54	H2-t9	NM_001177467	NM_001177467 // RefSeq // Mus musculus MHC class Ib T9 (H2-t9), mRNA. // chr17 // 100 /	10450733	7.44909e-06	0.825958	-1.21072
10459844	NM_146089 // Haus1 // HAUS augmin-like complex, subunit 1 // 18 E3|18 // 225745 /// ENS	Haus1	NM_146089	NM_146089 // RefSeq // Mus musculus HAUS augmin-like complex, subunit 1 (Haus1), mRNA.	10459844	0.0384478	0.818492	-1.22176
10362036	NM_019702 // Hbs1l // Hbs1-like (S. cerevisiae) // 10 A3|10 // 56422 /// NM_001042593 /	Hbs1l	NM_019702	NM_019702 // RefSeq // Mus musculus Hbs1-like (S. cerevisiae) (Hbs1l), transcript varia	10362036	0.00190054	0.818838	-1.22124
10391273	NM_010410 // Hcrt // hypocretin // 11 D|11 61.2 cM // 15171 /// ENSMUST00000055083 // H	Hcrt	NM_010410	NM_010410 // RefSeq // Mus musculus hypocretin (Hcrt), mRNA. // chr11 // 100 // 100 //	10391273	0.0261811	1.21616	1.21616
10404059	NM_015786 // Hist1h1c // histone cluster 1, H1c // 13|13 A2-A3 // 50708 /// ENSMUST0000	Hist1h1c	NM_015786	NM_015786 // RefSeq // Mus musculus histone cluster 1, H1c (Hist1h1c), mRNA. // chr13 /	10404059	0.0351893	0.822376	-1.21599
10403943	NM_178200 // Hist1h2bm // histone cluster 1, H2bm // 13 A2-A3|13 // 319186 /// ENSMUST0	Hist1h2bm	NM_178200	NM_178200 // RefSeq // Mus musculus histone cluster 1, H2bm (Hist1h2bm), mRNA. // chr13	10403943	0.0191554	1.27493	1.27493
10535894	NM_010439 // Hmgb1 // high mobility group box 1 // 5 G3|5 83.0 cM // 15289 /// BC111468	Hmgb1	NM_010439	NM_010439 // RefSeq // Mus musculus high mobility group box 1 (Hmgb1), mRNA. // chr5 //	10535894	1.76214e-05	0.712514	-1.40348
10494643	NM_008256 // Hmgcs2 // 3-hydroxy-3-methylglutaryl-Coenzyme A synthase 2 // 3 F2.2|3 48.	Hmgcs2	NM_008256	NM_008256 // RefSeq // Mus musculus 3-hydroxy-3-methylglutaryl-Coenzyme A synthase 2 (H	10494643	0.00214362	0.808128	-1.23743
10606436	NM_016710 // Hmgn5 // high-mobility group nucleosome binding domain 5 // X D|X // 50887	Hmgn5	NM_016710	NM_016710 // RefSeq // Mus musculus high-mobility group nucleosome binding domain 5 (Hm	10606436	0.024396	0.695603	-1.4376
10419607	NM_016884 // Hnrnpc // heterogeneous nuclear ribonucleoprotein C // 14 C2|14 20.0 cM //	Hnrnpc	NM_016884	NM_016884 // RefSeq // Mus musculus heterogeneous nuclear ribonucleoprotein C (Hnrnpc),	10419607	0.0170928	0.829682	-1.20528
10601760	NM_019868 // Hnrnph2 // heterogeneous nuclear ribonucleoprotein H2 // X E3|X 51.0 cM //	Hnrnph2	NM_019868	NM_019868 // RefSeq // Mus musculus heterogeneous nuclear ribonucleoprotein H2 (Hnrnph2	10601760	0.00507711	0.829369	-1.20574
10571840	NM_008278 // Hpgd // hydroxyprostaglandin dehydrogenase 15 (NAD) // 8 B3.2|8 // 15446 /	Hpgd	NM_008278	NM_008278 // RefSeq // Mus musculus hydroxyprostaglandin dehydrogenase 15 (NAD) (Hpgd),	10571840	0.00391962	0.827861	-1.20793
10424909	NM_008296 // Hsf1 // heat shock factor 1 // 15 D3|15 43.0 cM // 15499 /// ENSMUST000000	Hsf1	NM_008296	NM_008296 // RefSeq // Mus musculus heat shock factor 1 (Hsf1), mRNA. // chr15 // 100 /	10424909	0.0125666	1.22108	1.22108
10593233	NM_013561 // Htr3a // 5-hydroxytryptamine (serotonin) receptor 3A // 9 A5.3|9 // 15561	Htr3a	NM_013561	NM_013561 // RefSeq // Mus musculus 5-hydroxytryptamine (serotonin) receptor 3A (Htr3a)	10593233	0.0258037	0.831801	-1.20221
10520355	NM_008314 // Htr5a // 5-hydroxytryptamine (serotonin) receptor 5A // 5 A3-B|5 15.0 cM /	Htr5a	NM_008314	NM_008314 // RefSeq // Mus musculus 5-hydroxytryptamine (serotonin) receptor 5A (Htr5a)	10520355	0.00102488	0.813275	-1.2296
10517673	NM_021358 // Htr6 // 5-hydroxytryptamine (serotonin) receptor 6 // 4 D3|4 64.9 cM // 15	Htr6	NM_021358	NM_021358 // RefSeq // Mus musculus 5-hydroxytryptamine (serotonin) receptor 6 (Htr6),	10517673	0.00345212	0.832441	-1.20129
10463737	ENSMUST00000037636 // Ina // internexin neuronal intermediate filament protein, alpha /	Ina	ENSMUST00000037636	ENSMUST00000037636 // ENSEMBL // Alpha-internexin gene:ENSMUSG00000034336 // chr19 // 1	10463737	0.0227228	1.28645	1.28645
10578615	NM_023503 // Ing2 // inhibitor of growth family, member 2 // 8|8 B2 // 69260 /// ENSMUS	Ing2	NM_023503	NM_023503 // RefSeq // Mus musculus inhibitor of growth family, member 2 (Ing2), mRNA.	10578615	0.00573822	0.815759	-1.22585
10576971	NM_001081212 // Irs2 // insulin receptor substrate 2 // 8 A1.1|8 5.0 cM // 384783 /// E	Irs2	NM_001081212	NM_001081212 // RefSeq // Mus musculus insulin receptor substrate 2 (Irs2), mRNA. // ch	10576971	0.018007	1.2162	1.2162
10399555	NM_201531 // Kcnf1 // potassium voltage-gated channel, subfamily F, member 1 // 12 A1.1	Kcnf1	NM_201531	NM_201531 // RefSeq // Mus musculus potassium voltage-gated channel, subfamily F, membe	10399555	0.0408636	0.824511	-1.21284
10428443	NM_026200 // Kcnv1 // potassium channel, subfamily V, member 1 // 15|15 D1 // 67498 ///	Kcnv1	NM_026200	NM_026200 // RefSeq // Mus musculus potassium channel, subfamily V, member 1 (Kcnv1), m	10428443	0.0451172	0.819221	-1.22067
10422059	NM_177715 // Kctd12 // potassium channel tetramerisation domain containing 12 // 14 E2.	Kctd12	NM_177715	NM_177715 // RefSeq // Mus musculus potassium channel tetramerisation domain containing	10422059	0.00446066	0.798733	-1.25198
10472598	NM_177784 // Klhl23 // kelch-like 23 (Drosophila) // 2 C2|2 // 277396 /// ENSMUST000000	Klhl23	NM_177784	NM_177784 // RefSeq // Mus musculus kelch-like 23 (Drosophila) (Klhl23), mRNA. // chr2	10472598	0.000316338	0.793018	-1.26101
10505839	NM_172871 // Klhl9 // kelch-like 9 (Drosophila) // 4 C4|4 // 242521 /// ENSMUST00000094	Klhl9	NM_172871	NM_172871 // RefSeq // Mus musculus kelch-like 9 (Drosophila) (Klhl9), mRNA. // chr4 //	10505839	0.00358619	0.826333	-1.21017
10548535	NM_010648 // Klra3 // killer cell lectin-like receptor, subfamily A, member 3 // 6 F3|6	Klra3	NM_010648	NM_010648 // RefSeq // Mus musculus killer cell lectin-like receptor, subfamily A, memb	10548535	0.0449654	1.24881	1.24881
10391043	NM_201255 // Krt9 // keratin 9 // 11 D|11 // 107656 /// ENSMUST00000059707 // Krt9 // k	Krt9	NM_201255	NM_201255 // RefSeq // Mus musculus keratin 9 (Krt9), mRNA. // chr11 // 100 // 100 // 3	10391043	0.0442656	0.813582	-1.22913
10360745	NM_133815 // Lbr // lamin B receptor // 1 H5|1 97.3 cM // 98386 /// ENSMUST00000005003	Lbr	NM_133815	NM_133815 // RefSeq // Mus musculus lamin B receptor (Lbr), mRNA. // chr1 // 100 // 100	10360745	0.0291679	0.787177	-1.27036
10470200	NM_001100455 // Lcn11 // lipocalin 11 // 2 A3|2 // 227630 /// ENSMUST00000091278 // Lcn	Lcn11	NM_001100455	NM_001100455 // RefSeq // Mus musculus lipocalin 11 (Lcn11), mRNA. // chr2 // 100 // 10	10470200	0.0195812	1.37075	1.37075
10470175	NM_153558 // Lcn13 // lipocalin 13 // 2 A3|2 // 227627 /// ENSMUST00000077667 // Lcn13	Lcn13	NM_153558	NM_153558 // RefSeq // Mus musculus lipocalin 13 (Lcn13), mRNA. // chr2 // 100 // 100 /	10470175	0.0287733	3.05044	3.05044
10481627	NM_008491 // Lcn2 // lipocalin 2 // 2 A3|2 27.0 cM // 16819 /// ENSMUST00000050785 // L	Lcn2	NM_008491	NM_008491 // RefSeq // Mus musculus lipocalin 2 (Lcn2), mRNA. // chr2 // 100 // 100 //	10481627	0.00874379	1.22502	1.22502
10372503	NM_010195 // Lgr5 // leucine rich repeat containing G protein coupled receptor 5 // 10	Lgr5	NM_010195	NM_010195 // RefSeq // Mus musculus leucine rich repeat containing G protein coupled re	10372503	0.00170854	0.759052	-1.31743
10416371	NM_175116 // Lpar6 // lysophosphatidic acid receptor 6 // 14 D3|14 // 67168 /// ENSMUST	Lpar6	NM_175116	NM_175116 // RefSeq // Mus musculus lysophosphatidic acid receptor 6 (Lpar6), mRNA. //	10416371	0.00215889	0.782103	-1.2786
10424676	NM_001164036 // Ly6e // lymphocyte antigen 6 complex, locus E // 15 D3|15 41.7 cM // 17	Ly6e	NM_001164036	NM_001164036 // RefSeq // Mus musculus lymphocyte antigen 6 complex, locus E (Ly6e), tr	10424676	0.013695	1.21445	1.21445
10412100	NM_011945 // Map3k1 // mitogen-activated protein kinase kinase kinase 1 // 13 D2.2|13 6	Map3k1	NM_011945	NM_011945 // RefSeq // Mus musculus mitogen-activated protein kinase kinase kinase 1 (M	10412100	0.00153392	0.830073	-1.20471
10346323	NM_175439 // Mars2 // methionine-tRNA synthetase 2 (mitochondrial) // 1 C1.2|1 // 21267	Mars2	NM_175439	NM_175439 // RefSeq // Mus musculus methionine-tRNA synthetase 2 (mitochondrial) (Mars2	10346323	0.0275653	0.819903	-1.21966
10547088	NM_010774 // Mbd4 // methyl-CpG binding domain protein 4 // 6 E3|6 50.3 cM // 17193 ///	Mbd4	NM_010774	NM_010774 // RefSeq // Mus musculus methyl-CpG binding domain protein 4 (Mbd4), mRNA. /	10547088	0.00625921	0.805745	-1.24109
10431030	NM_001030014 // Mcat // malonyl CoA:ACP acyltransferase (mitochondrial) // 15 E1|15 //	Mcat	NM_001030014	NM_001030014 // RefSeq // Mus musculus malonyl CoA:ACP acyltransferase (mitochondrial)	10431030	0.00431816	0.807657	-1.23815
10477167	NM_025543 // Mcts2 // malignant T cell amplified sequence 2 // 2 H1|2 // 66405 /// ENSM	Mcts2	NM_025543	NM_025543 // RefSeq // Mus musculus malignant T cell amplified sequence 2 (Mcts2), mRNA	10477167	0.00398222	0.81818	-1.22223
10486041	NM_001136072 // Meis2 // Meis homeobox 2 // 2 E4-E5|2 64.0 cM // 17536 /// NM_001159567	Meis2	NM_001136072	NM_001136072 // RefSeq // Mus musculus Meis homeobox 2 (Meis2), transcript variant 1, m	10486041	0.0248701	0.792701	-1.26151
10376263	NM_145426 // Mfap3 // microfibrillar-associated protein 3 // 11 B1.3|11 // 216760 /// N	Mfap3	NM_145426	NM_145426 // RefSeq // Mus musculus microfibrillar-associated protein 3 (Mfap3), transc	10376263	0.0193591	0.820841	-1.21826
10492499	NM_025813 // Mfsd1 // major facilitator superfamily domain containing 1 // 3|3 E2 // 66	Mfsd1	NM_025813	NM_025813 // RefSeq // Mus musculus major facilitator superfamily domain containing 1 (	10492499	0.00856638	0.812906	-1.23016
10380646	NR_029784 // Mir10a // microRNA 10a // 11|11 // 723893	Mir10a	NR_029784	NR_029784 // RefSeq // Mus musculus microRNA 10a (Mir10a), microRNA. // chr11 // 100 //	10380646	0.0124257	0.802846	-1.24557
10490942	NR_029814 // Mir124a-2 // microRNA 124a-2 // 2|3 // 723950	Mir124a-2	NR_029814	NR_029814 // RefSeq // Mus musculus microRNA 124a-2 (Mir124a-2), microRNA. // chr3 // 1	10490942	0.00970071	0.831236	-1.20303
10398412	NR_029651 // Mir300 // microRNA 300 // 12|12 // 723833	Mir300	NR_029651	NR_029651 // RefSeq // Mus musculus microRNA 300 (Mir300), microRNA. // chr12 // 100 //	10398412	0.00424971	1.26049	1.26049
10514338	NR_029747 // Mir31 // microRNA 31 // 4|4 // 723895	Mir31	NR_029747	NR_029747 // RefSeq // Mus musculus microRNA 31 (Mir31), microRNA. // chr4 // 100 // 10	10514338	0.018581	0.824359	-1.21306
10564235	NR_029772 // Mir344 // microRNA 344 // 7|7 // 723931 /// NR_030557 // Mir344-2 // micro	Mir344	NR_029772	NR_029772 // RefSeq // Mus musculus microRNA 344 (Mir344), microRNA. // chr7 // 100 //	10564235	0.0212497	1.41772	1.41772
10398388	NR_029881 // Mir380 // microRNA 380 // 12|12 // 723859	Mir380	NR_029881	NR_029881 // RefSeq // Mus musculus microRNA 380 (Mir380), microRNA. // chr12 // 100 //	10398388	0.0137288	1.38242	1.38242
10398402	NR_030446 // Mir495 // microRNA 495 // 12|12 // 751522	Mir495	NR_030446	NR_030446 // RefSeq // Mus musculus microRNA 495 (Mir495), microRNA. // chr12 // 100 //	10398402	0.0443899	0.756961	-1.32107
10409061	NR_029731 // Mirlet7f-1 // microRNA let7f-1 // 13|13 // 387252	Mirlet7f-1	NR_029731	NR_029731 // RefSeq // Mus musculus microRNA let7f-1 (Mirlet7f-1), microRNA. // chr13 /	10409061	0.00733733	0.758237	-1.31885
10574350	NM_008609 // Mmp15 // matrix metallopeptidase 15 // 8 D1|8 45.5 cM // 17388 /// ENSMUST	Mmp15	NM_008609	NM_008609 // RefSeq // Mus musculus matrix metallopeptidase 15 (Mmp15), mRNA. // chr8 /	10574350	0.044349	0.826533	-1.20987
10587633	NM_001177731 // Mrap2 // melanocortin 2 receptor accessory protein 2 // 9 E3.1|9 // 244	Mrap2	NM_001177731	NM_001177731 // RefSeq // Mus musculus melanocortin 2 receptor accessory protein 2 (Mra	10587633	0.0130997	0.796908	-1.25485
10476189	NM_207207 // Mrps26 // mitochondrial ribosomal protein S26 // 2 F1|2 // 99045 /// ENSMU	Mrps26	NM_207207	NM_207207 // RefSeq // Mus musculus mitochondrial ribosomal protein S26 (Mrps26), nucle	10476189	0.000853438	0.719826	-1.38922
10466120	NM_001034898 // Ms4a15 // membrane-spanning 4-domains, subfamily A, member 15 // 19 A|1	Ms4a15	NM_001034898	NM_001034898 // RefSeq // Mus musculus membrane-spanning 4-domains, subfamily A, member	10466120	0.00680948	0.812503	-1.23076
10472994	NM_016804 // Mtx2 // metaxin 2 // 2|2 D // 53375 /// ENSMUST00000028511 // Mtx2 // meta	Mtx2	NM_016804	NM_016804 // RefSeq // Mus musculus metaxin 2 (Mtx2), nuclear gene encoding mitochondri	10472994	0.0086604	0.801734	-1.2473
10477920	NM_172118 // Myl9 // myosin, light polypeptide 9, regulatory // 2 H1|2 // 98932 /// ENS	Myl9	NM_172118	NM_172118 // RefSeq // Mus musculus myosin, light polypeptide 9, regulatory (Myl9), mRN	10477920	0.0163941	1.41599	1.41599
10570029	NM_001081397 // Myo16 // myosin XVI // 8 A1.1|8 // 244281 /// ENSMUST00000110958 // Myo	Myo16	NM_001081397	NM_001081397 // RefSeq // Mus musculus myosin XVI (Myo16), mRNA. // chr8 // 100 // 97 /	10570029	0.0383305	0.829357	-1.20575
10532578	NM_028901 // Myo18b // myosin XVIIIb // 5 F|5 // 74376 /// BC145218 // Myo18b // myosin	Myo18b	NM_028901	NM_028901 // RefSeq // Mus musculus myosin XVIIIb (Myo18b), mRNA. // chr5 // 100 // 100	10532578	0.014339	0.792551	-1.26175
10437963	NM_029354 // Mzt2 // mitotic spindle organizing protein 2 // 16 A2|16 // 72083 /// BC02	Mzt2	NM_029354	NM_029354 // RefSeq // Mus musculus mitotic spindle organizing protein 2 (Mzt2), mRNA.	10437963	0.0233364	0.828242	-1.20738
10598059	ENSMUST00000084013 // ND4L // NADH dehydrogenase subunit 4L // --- // 17720 /// ENSMUST	ND4L	ENSMUST00000084013	ENSMUST00000084013 // ENSEMBL // NADH dehydrogenase subunit 4L gene:ENSMUSG00000065947	10598059	0.0370808	1.54617	1.54617
10567851	NM_010900 // Nfatc2ip // nuclear factor of activated T-cells, cytoplasmic, calcineurin-	Nfatc2ip	NM_010900	NM_010900 // RefSeq // Mus musculus nuclear factor of activated T-cells, cytoplasmic, c	10567851	0.00463098	0.807238	-1.23879
10589535	NM_008694 // Ngp // neutrophilic granule protein // 9 F2|9 // 18054 /// ENSMUST00000035	Ngp	NM_008694	NM_008694 // RefSeq // Mus musculus neutrophilic granule protein (Ngp), mRNA. // chr9 /	10589535	0.0319633	0.753354	-1.3274
10563838	NM_023647 // Nipa2 // non imprinted in Prader-Willi/Angelman syndrome 2 homolog (human)	Nipa2	NM_023647	NM_023647 // RefSeq // Mus musculus non imprinted in Prader-Willi/Angelman syndrome 2 h	10563838	0.0051419	0.816427	-1.22485
10361818	NM_008703 // Nmbr // neuromedin B receptor // 10 A2|10 // 18101 /// ENSMUST00000020015	Nmbr	NM_008703	NM_008703 // RefSeq // Mus musculus neuromedin B receptor (Nmbr), mRNA. // chr10 // 100	10361818	0.0319192	0.783861	-1.27574
10351277	NM_138314 // Nme7 // non-metastatic cells 7, protein expressed in (nucleoside-diphospha	Nme7	NM_138314	NM_138314 // RefSeq // Mus musculus non-metastatic cells 7, protein expressed in (nucle	10351277	0.00390415	0.831861	-1.20212
10499811	NM_008727 // Npr1 // natriuretic peptide receptor 1 // 3 F1|3 47.6 cM // 18160 /// ENSM	Npr1	NM_008727	NM_008727 // RefSeq // Mus musculus natriuretic peptide receptor 1 (Npr1), mRNA. // chr	10499811	0.0127659	0.833035	-1.20043
10368907	NM_152229 // Nr2e1 // nuclear receptor subfamily 2, group E, member 1 // 10 B2|10 25.5	Nr2e1	NM_152229	NM_152229 // RefSeq // Mus musculus nuclear receptor subfamily 2, group E, member 1 (Nr	10368907	0.04357	0.830462	-1.20415
10567743	NM_026330 // Nsmce1 // non-SMC element 1 homolog (S. cerevisiae) // 7 F3|7 // 67711 ///	Nsmce1	NM_026330	NM_026330 // RefSeq // Mus musculus non-SMC element 1 homolog (S. cerevisiae) (Nsmce1),	10567743	0.0358875	0.754661	-1.3251
10375234	NM_026023 // Nudcd2 // NudC domain containing 2 // 11 A5|11 23.0 cM // 52653 /// ENSMUS	Nudcd2	NM_026023	NM_026023 // RefSeq // Mus musculus NudC domain containing 2 (Nudcd2), mRNA. // chr11 /	10375234	0.0149517	1.24557	1.24557
10598236	NM_021431 // Nudt11 // nudix (nucleoside diphosphate linked moiety X)-type motif 11 //	Nudt11	NM_021431	NM_021431 // RefSeq // Mus musculus nudix (nucleoside diphosphate linked moiety X)-type	10598236	0.00623031	0.677156	-1.47676
10361651	NM_145706 // Nup43 // nucleoporin 43 // 10 A1|10 // 69912 /// ENSMUST00000040135 // Nup	Nup43	NM_145706	NM_145706 // RefSeq // Mus musculus nucleoporin 43 (Nup43), mRNA. // chr10 // 100 // 10	10361651	0.00227638	0.787182	-1.27035
10592463	NM_147106 // Olfr980 // olfactory receptor 980 // 9 A5-B|9 // 259110 /// ENSMUST0000007	Olfr980	NM_147106	NM_147106 // RefSeq // Mus musculus olfactory receptor 980 (Olfr980), mRNA. // chr9 //	10592463	0.000276816	0.822433	-1.2159
10417708	NM_027695 // Oxsm // 3-oxoacyl-ACP synthase, mitochondrial // 14 A2|14 // 71147 /// ENS	Oxsm	NM_027695	NM_027695 // RefSeq // Mus musculus 3-oxoacyl-ACP synthase, mitochondrial (Oxsm), nucle	10417708	0.0475422	0.82208	-1.21643
10455054	NM_053128 // Pcdhb3 // protocadherin beta 3 // 18 B3|18 // 93874 /// ENSMUST00000051754	Pcdhb3	NM_053128	NM_053128 // RefSeq // Mus musculus protocadherin beta 3 (Pcdhb3), mRNA. // chr18 // 10	10455054	0.00544498	1.22709	1.22709
10487930	NM_011045 // Pcna // proliferating cell nuclear antigen // 2 F2|2 75.0 cM // 18538 ///	Pcna	NM_011045	NM_011045 // RefSeq // Mus musculus proliferating cell nuclear antigen (Pcna), mRNA. //	10487930	0.000344975	0.72064	-1.38766
10569152	NM_172116 // Pddc1 // Parkinson disease 7 domain containing 1 // 7 F5|7 // 213350 /// E	Pddc1	NM_172116	NM_172116 // RefSeq // Mus musculus Parkinson disease 7 domain containing 1 (Pddc1), mR	10569152	0.0225538	0.828059	-1.20764
10418247	NM_178668 // Pde12 // phosphodiesterase 12 // 14 A3|14 // 211948 /// ENSMUST00000052932	Pde12	NM_178668	NM_178668 // RefSeq // Mus musculus phosphodiesterase 12 (Pde12), mRNA. // chr14 // 100	10418247	0.000480343	0.822613	-1.21564
10564805	NM_011068 // Pex11a // peroxisomal biogenesis factor 11 alpha // 7|7 D2 // 18631 /// EN	Pex11a	NM_011068	NM_011068 // RefSeq // Mus musculus peroxisomal biogenesis factor 11 alpha (Pex11a), mR	10564805	0.00140664	0.798179	-1.25285
10583472	NM_023371 // Pin1 // protein (peptidyl-prolyl cis/trans isomerase) NIMA-interacting 1 /	Pin1	NM_023371	NM_023371 // RefSeq // Mus musculus protein (peptidyl-prolyl cis/trans isomerase) NIMA-	10583472	0.00515688	1.21288	1.21288
10477475	NM_011126 // Plunc // palate, lung, and nasal epithelium associated // 2 H1|2 // 18843	Plunc	NM_011126	NM_011126 // RefSeq // Mus musculus palate, lung, and nasal epithelium associated (Plun	10477475	0.025056	2.26569	2.26569
10406742	NM_026173 // Poc5 // POC5 centriolar protein homolog (Chlamydomonas) // 13 D1|13 // 674	Poc5	NM_026173	NM_026173 // RefSeq // Mus musculus POC5 centriolar protein homolog (Chlamydomonas) (Po	10406742	0.00118355	0.830139	-1.20462
10389617	NM_177167 // Ppm1e // protein phosphatase 1E (PP2C domain containing) // 11 C|11 // 320	Ppm1e	NM_177167	NM_177167 // RefSeq // Mus musculus protein phosphatase 1E (PP2C domain containing) (Pp	10389617	0.010734	0.830816	-1.20364
10357948	NM_001081307 // Ppp1r12b // protein phosphatase 1, regulatory (inhibitor) subunit 12B /	Ppp1r12b	NM_001081307	NM_001081307 // RefSeq // Mus musculus protein phosphatase 1, regulatory (inhibitor) su	10357948	0.00375062	0.824677	-1.2126
10540283	NM_182939 // Ppp4r2 // protein phosphatase 4, regulatory subunit 2 // 6 D3|6 // 232314	Ppp4r2	NM_182939	NM_182939 // RefSeq // Mus musculus protein phosphatase 4, regulatory subunit 2 (Ppp4r2	10540283	0.0336606	0.69499	-1.43887
10566454	NM_028444 // Prkcdbp // protein kinase C, delta binding protein // 7|7 F1 // 109042 ///	Prkcdbp	NM_028444	NM_028444 // RefSeq // Mus musculus protein kinase C, delta binding protein (Prkcdbp),	10566454	0.0398886	1.27054	1.27054
10565456	NM_029614 // Prss23 // protease, serine, 23 // 7 E1|7 // 76453 /// ENSMUST00000041761 /	Prss23	NM_029614	NM_029614 // RefSeq // Mus musculus protease, serine, 23 (Prss23), mRNA. // chr7 // 100	10565456	0.0243146	0.829526	-1.20551
10429387	NM_023587 // Ptplb // protein tyrosine phosphatase-like (proline instead of catalytic a	Ptplb	NM_023587	NM_023587 // RefSeq // Mus musculus protein tyrosine phosphatase-like (proline instead	10429387	0.00126179	1.25636	1.25636
10542414	NM_011216 // Ptpro // protein tyrosine phosphatase, receptor type, O // 6 G1|6 // 19277	Ptpro	NM_011216	NM_011216 // RefSeq // Mus musculus protein tyrosine phosphatase, receptor type, O (Ptp	10542414	0.00606624	0.733419	-1.36348
10545827	NM_001003955 // Rab11fip5 // RAB11 family interacting protein 5 (class I) // 6 C3|6 35.	Rab11fip5	NM_001003955	NM_001003955 // RefSeq // Mus musculus RAB11 family interacting protein 5 (class I) (Ra	10545827	0.00909884	1.21215	1.21215
10529873	NM_021518 // Rab2a // RAB2A, member RAS oncogene family // 4 A1|4 // 59021 /// ENSMUST0	Rab2a	NM_021518	NM_021518 // RefSeq // Mus musculus RAB2A, member RAS oncogene family (Rab2a), mRNA. //	10529873	0.0115692	1.55806	1.55806
10604523	NM_172413 // Rap2c // RAP2C, member of RAS oncogene family // X A5|X // 72065 /// BC094	Rap2c	NM_172413	NM_172413 // RefSeq // Mus musculus RAP2C, member of RAS oncogene family (Rap2c), mRNA.	10604523	0.0421661	0.807296	-1.2387
10464783	NM_023131 // Rce1 // RCE1 homolog, prenyl protein peptidase (S. cerevisiae) // 19 A|19	Rce1	NM_023131	NM_023131 // RefSeq // Mus musculus RCE1 homolog, prenyl protein peptidase (S. cerevisi	10464783	0.00155105	0.799924	-1.25012
10351636	NM_019484 // Refbp2 // RNA and export factor binding protein 2 // 1 H3|1 // 56009 /// E	Refbp2	NM_019484	NM_019484 // RefSeq // Mus musculus RNA and export factor binding protein 2 (Refbp2), m	10351636	0.00150413	0.792839	-1.26129
10545569	NM_011260 // Reg3g // regenerating islet-derived 3 gamma // 6 C3|6 // 19695 /// ENSMUST	Reg3g	NM_011260	NM_011260 // RefSeq // Mus musculus regenerating islet-derived 3 gamma (Reg3g), mRNA. /	10545569	0.0498207	1.41098	1.41098
10439985	NM_029092 // Rg9mtd1 // RNA (guanine-9-) methyltransferase domain containing 1 // 16 C1	Rg9mtd1	NM_029092	NM_029092 // RefSeq // Mus musculus RNA (guanine-9-) methyltransferase domain containin	10439985	0.0393645	0.829294	-1.20585
10358399	NM_153171 // Rgs13 // regulator of G-protein signaling 13 // 1 F|1 78.0 cM // 246709 //	Rgs13	NM_153171	NM_153171 // RefSeq // Mus musculus regulator of G-protein signaling 13 (Rgs13), mRNA.	10358399	0.000271333	0.832248	-1.20157
10566132	NM_019566 // Rhog // ras homolog gene family, member G // 7|7 F1 // 56212 /// ENSMUST00	Rhog	NM_019566	NM_019566 // RefSeq // Mus musculus ras homolog gene family, member G (Rhog), mRNA. //	10566132	0.0356722	1.20876	1.20876
10482500	NM_028810 // Rnd3 // Rho family GTPase 3 // 2 C1.1|2 // 74194 /// ENSMUST00000017288 //	Rnd3	NM_028810	NM_028810 // RefSeq // Mus musculus Rho family GTPase 3 (Rnd3), mRNA. // chr2 // 100 //	10482500	0.0263101	0.794096	-1.25929
10551215	NM_029965 // Rnf170 // ring finger protein 170 // 8|8 // 77733 /// ENSMUST00000014022 /	Rnf170	NM_029965	NM_029965 // RefSeq // Mus musculus ring finger protein 170 (Rnf170), mRNA. // chr7 //	10551215	0.026233	0.830058	-1.20473
10499130	NR_004418 // Rnu73b // U73B small nuclear RNA // --- // 19871	Rnu73b	NR_004418	NR_004418 // RefSeq // Mus musculus U73B small nuclear RNA (Rnu73b), small nuclear RNA.	10499130	0.00916783	0.559021	-1.78884
10471550	BC075731 // Rpl12 // ribosomal protein L12 // 2 B|2 // 269261	Rpl12	BC075731	BC075731 // GenBank // Mus musculus ribosomal protein L12, mRNA (cDNA clone IMAGE:65119	10471550	0.029334	0.760908	-1.31422
10496735	NM_019865 // Rpl36a // ribosomal protein L36A // X E3|X // 19982 /// NM_019865 // Rpl36	Rpl36a	NM_019865	NM_019865 // RefSeq // Mus musculus ribosomal protein L36A (Rpl36a), mRNA. // chr3 // 1	10496735	0.00592436	0.798215	-1.25279
10399710	NM_021384 // Rsad2 // radical S-adenosyl methionine domain containing 2 // 12|12 A3 //	Rsad2	NM_021384	NM_021384 // RefSeq // Mus musculus radical S-adenosyl methionine domain containing 2 (	10399710	9.14131e-05	0.818736	-1.2214
10368495	NM_028351 // Rspo3 // R-spondin 3 homolog (Xenopus laevis) // 10 A4|10 // 72780 /// ENS	Rspo3	NM_028351	NM_028351 // RefSeq // Mus musculus R-spondin 3 homolog (Xenopus laevis) (Rspo3), mRNA.	10368495	0.0082562	0.817689	-1.22296
10493812	NM_011311 // S100a4 // S100 calcium binding protein A4 // 3 F1-F2|3 43.6 cM // 20198 //	S100a4	NM_011311	NM_011311 // RefSeq // Mus musculus S100 calcium binding protein A4 (S100a4), mRNA. //	10493812	0.00238894	0.825202	-1.21182
10375893	NM_025535 // Sar1b // SAR1 gene homolog B (S. cerevisiae) // 11 B1.3|11 // 66397 /// EN	Sar1b	NM_025535	NM_025535 // RefSeq // Mus musculus SAR1 gene homolog B (S. cerevisiae) (Sar1b), mRNA.	10375893	0.00629984	0.817137	-1.22379
10402512	NR_028576 // Scarna13 // small Cajal body-specific RNA 1 // 12 E|12 // 100306943	Scarna13	NR_028576	NR_028576 // RefSeq // Mus musculus small Cajal body-specific RNA 1 (Scarna13), guide R	10402512	0.0131852	0.816005	-1.22548
10558694	NM_001099742 // Scgb1c1 // secretoglobin, family 1C, member 1 // 7 F5|7 // 338417 /// E	Scgb1c1	NM_001099742	NM_001099742 // RefSeq // Mus musculus secretoglobin, family 1C, member 1 (Scgb1c1), mR	10558694	0.0139778	0.411948	-2.42749
10408268	NM_145399 // Scgn // secretagogin, EF-hand calcium binding protein // 13 A3.1|13 // 214	Scgn	NM_145399	NM_145399 // RefSeq // Mus musculus secretagogin, EF-hand calcium binding protein (Scgn	10408268	0.000442188	0.707384	-1.41366
10359648	NM_028776 // Scyl3 // SCY1-like 3 (S. cerevisiae) // 1 H2.2|1 // 240880 /// ENSMUST0000	Scyl3	NM_028776	NM_028776 // RefSeq // Mus musculus SCY1-like 3 (S. cerevisiae) (Scyl3), mRNA. // chr1	10359648	0.0344245	0.832934	-1.20057
10379068	NM_009143 // Sdf2 // stromal cell derived factor 2 // 11 B5|11 // 20316 /// ENSMUST0000	Sdf2	NM_009143	NM_009143 // RefSeq // Mus musculus stromal cell derived factor 2 (Sdf2), mRNA. // chr1	10379068	0.00893723	0.790932	-1.26433
10519886	NM_013657 // Sema3c // sema domain, immunoglobulin domain (Ig), short basic domain, sec	Sema3c	NM_013657	NM_013657 // RefSeq // Mus musculus sema domain, immunoglobulin domain (Ig), short basi	10519886	0.0190622	0.776479	-1.28786
10413574	NM_019460 // Sfmbt1 // Scm-like with four mbt domains 1 // 14 B|14 10.5 cM // 54650 ///	Sfmbt1	NM_019460	NM_019460 // RefSeq // Mus musculus Scm-like with four mbt domains 1 (Sfmbt1), transcri	10413574	0.000965336	0.819289	-1.22057
10570957	NM_013834 // Sfrp1 // secreted frizzled-related protein 1 // 8 A2|8 9.5 cM // 20377 ///	Sfrp1	NM_013834	NM_013834 // RefSeq // Mus musculus secreted frizzled-related protein 1 (Sfrp1), mRNA.	10570957	0.0124967	0.815013	-1.22697
10522288	NM_001033415 // Shisa3 // shisa homolog 3 (Xenopus laevis) // 5 C3.1|5 // 330096 /// EN	Shisa3	NM_001033415	NM_001033415 // RefSeq // Mus musculus shisa homolog 3 (Xenopus laevis) (Shisa3), mRNA.	10522288	0.00338532	0.768645	-1.30099
10495206	NM_146136 // Slc16a4 // solute carrier family 16 (monocarboxylic acid transporters), me	Slc16a4	NM_146136	NM_146136 // RefSeq // Mus musculus solute carrier family 16 (monocarboxylic acid trans	10495206	0.0383344	0.831357	-1.20285
10599537	NM_011398 // Slc25a14 // solute carrier family 25 (mitochondrial carrier, brain), membe	Slc25a14	NM_011398	NM_011398 // RefSeq // Mus musculus solute carrier family 25 (mitochondrial carrier, br	10599537	0.0289194	0.832911	-1.20061
10434067	NM_029945 // Smpd4 // sphingomyelin phosphodiesterase 4 // 16|16 B1 // 77626 /// NM_001	Smpd4	NM_029945	NM_029945 // RefSeq // Mus musculus sphingomyelin phosphodiesterase 4 (Smpd4), transcri	10434067	0.0089014	1.21506	1.21506
10418921	NM_011430 // Sncg // synuclein, gamma // 14 B-C|14 12.5 cM // 20618 /// ENSMUST00000023	Sncg	NM_011430	NM_011430 // RefSeq // Mus musculus synuclein, gamma (Sncg), mRNA. // chr14 // 100 // 1	10418921	0.0025914	1.28662	1.28662
10416503	NR_028481 // Snora31 // small nucleolar RNA, H/ACA box 31 // 14|14 // 100303751	Snora31	NR_028481	NR_028481 // RefSeq // Mus musculus small nucleolar RNA, H/ACA box 31 (Snora31), small	10416503	0.0273638	0.775396	-1.28966
10508721	NR_034050 // Snora44 // small nucleolar RNA, H/ACA box 44 // 4|4 // 100217418	Snora44	NR_034050	NR_034050 // RefSeq // Mus musculus small nucleolar RNA, H/ACA box 44 (Snora44), small	10508721	0.0173763	0.692937	-1.44313
10516906	NR_028513 // Snora73b // small nucleolar RNA, H/ACA box 73b // 4 D2.3|4 // 100306945	Snora73b	NR_028513	NR_028513 // RefSeq // Mus musculus small nucleolar RNA, H/ACA box 73b (Snora73b), smal	10516906	0.0206121	0.695561	-1.43769
10564013	AF357427 // Snord115 // Small nucleolar RNA, C/D Box 115 cluster // --- // 493919	Snord115	AF357427	AF357427 // GenBank // Mus musculus clone MBII-52 C/D box snoRNA, partial sequence. //	10564013	0.0422967	1.22625	1.22625
10564183	AF241256 // Snord116 // small nucleolar RNA, C/D box 116 cluster // 7 C|7 29.0 cM // 64	Snord116	AF241256	AF241256 // GenBank // Mus musculus Pwcr1 mRNA, complete sequence. // chr7 // 75 // 100	10564183	0.0386776	1.36202	1.36202
10584580	NR_028275 // Snord14e // small nucleolar RNA, C/D box 14E // 9|9 // 100302594	Snord14e	NR_028275	NR_028275 // RefSeq // Mus musculus small nucleolar RNA, C/D box 14E (Snord14e), small	10584580	0.00875456	0.786362	-1.27168
10565811	NR_002173 // Snord15b // small nucleolar RNA, C/D box 14B // 7 E2|7 // 449631	Snord15b	NR_002173	NR_002173 // RefSeq // Mus musculus small nucleolar RNA, C/D box 14B (Snord15b), small	10565811	0.00841965	0.727793	-1.37402
10458349	NM_025291 // Sra1 // steroid receptor RNA activator 1 // 18 B2|18 // 24068 /// NR_02835	Sra1	NM_025291	NM_025291 // RefSeq // Mus musculus steroid receptor RNA activator 1 (Sra1), transcript	10458349	0.010916	0.818546	-1.22168
10407012	NM_026075 // Srek1ip1 // splicing regulatory glutamine/lysine-rich protein 1interacting	Srek1ip1	NM_026075	NM_026075 // RefSeq // Mus musculus splicing regulatory glutamine/lysine-rich protein 1	10407012	0.00461527	0.826144	-1.21044
10546853	NM_080448 // Srgap3 // SLIT-ROBO Rho GTPase activating protein 3 // 6 E3|6 // 259302 //	Srgap3	NM_080448	NM_080448 // RefSeq // Mus musculus SLIT-ROBO Rho GTPase activating protein 3 (Srgap3),	10546853	0.0232234	0.831161	-1.20314
10439296	NM_001082545 // Stfa2 // stefin A2 // 16 B3|16 22.85 cM // 20862 /// BC138004 // Stfa2	Stfa2	NM_001082545	NM_001082545 // RefSeq // Mus musculus stefin A2 (Stfa2), mRNA. // chr16 // 100 // 100	10439296	0.0132415	0.759857	-1.31604
10450265	NM_019442 // Stk19 // serine/threonine kinase 19 // 17 B1|17 // 54402 /// ENSMUST000000	Stk19	NM_019442	NM_019442 // RefSeq // Mus musculus serine/threonine kinase 19 (Stk19), mRNA. // chr17	10450265	0.00241039	0.826339	-1.21016
10491993	NM_153156 // Stoml3 // stomatin (Epb7.2)-like 3 // 3 C|3 // 229277 /// ENSMUST000000293	Stoml3	NM_153156	NM_153156 // RefSeq // Mus musculus stomatin (Epb7.2)-like 3 (Stoml3), mRNA. // chr3 //	10491993	0.00105667	0.311265	-3.2127
10445360	NM_178652 // Supt3h // suppressor of Ty 3 homolog (S. cerevisiae) // 17 B3|17 // 109115	Supt3h	NM_178652	NM_178652 // RefSeq // Mus musculus suppressor of Ty 3 homolog (S. cerevisiae) (Supt3h)	10445360	0.00108641	0.81124	-1.23268
10412719	NM_028052 // Synpr // synaptoporin // 14|14 A2 // 72003 /// NM_001163032 // Synpr // sy	Synpr	NM_028052	NM_028052 // RefSeq // Mus musculus synaptoporin (Synpr), transcript variant 1, mRNA. /	10412719	0.00751228	0.796353	-1.25572
10431625	NM_018803 // Syt10 // synaptotagmin X // 15|15 F1 // 54526 /// ENSMUST00000029441 // Sy	Syt10	NM_018803	NM_018803 // RefSeq // Mus musculus synaptotagmin X (Syt10), mRNA. // chr15 // 100 // 1	10431625	0.00312847	0.68379	-1.46244
10606864	NM_177919 // Tceal5 // transcription elongation factor A (SII)-like 5 // X F1|X // 3315	Tceal5	NM_177919	NM_177919 // RefSeq // Mus musculus transcription elongation factor A (SII)-like 5 (Tce	10606864	0.00416834	0.755299	-1.32398
10569370	NM_009377 // Th // tyrosine hydroxylase // 7 F5|7 69.2 cM // 21823 /// ENSMUST000000002	Th	NM_009377	NM_009377 // RefSeq // Mus musculus tyrosine hydroxylase (Th), mRNA. // chr7 // 100 //	10569370	0.00725863	0.702403	-1.42368
10378774	NM_019818 // Timm22 // translocase of inner mitochondrial membrane 22 homolog (yeast) /	Timm22	NM_019818	NM_019818 // RefSeq // Mus musculus translocase of inner mitochondrial membrane 22 homo	10378774	0.0100426	0.793191	-1.26073
10362462	NM_029726 // Trdn // triadin // 10 A4|10 // 76757	Trdn	NM_029726	NM_029726 // RefSeq // Mus musculus triadin (Trdn), mRNA. // chr10 // 100 // 100 // 12	10362462	0.0480643	1.44587	1.44587
10400975	NM_029580 // Trmt5 // TRM5 tRNA methyltransferase 5 homolog (S. cerevisiae) // 12|12 D1	Trmt5	NM_029580	NM_029580 // RefSeq // Mus musculus TRM5 tRNA methyltransferase 5 homolog (S. cerevisia	10400975	0.0352624	0.826012	-1.21064
10533945	NM_019639 // Ubc // ubiquitin C // 5 G1.1|5 64.0 cM // 22190 /// BC021837 // Ubc // ubi	Ubc	NM_019639	NM_019639 // RefSeq // Mus musculus ubiquitin C (Ubc), mRNA. // chr5 // 100 // 45 // 9	10533945	0.0279927	1.29347	1.29347
10384452	NM_024475 // Ublcp1 // ubiquitin-like domain containing CTD phosphatase 1 // 11 B1.1|11	Ublcp1	NM_024475	NM_024475 // RefSeq // Mus musculus ubiquitin-like domain containing CTD phosphatase 1	10384452	0.0301466	1.21177	1.21177
10399046	NM_009511 // Vipr2 // vasoactive intestinal peptide receptor 2 // 12 F2|12 59.4 cM // 2	Vipr2	NM_009511	NM_009511 // RefSeq // Mus musculus vasoactive intestinal peptide receptor 2 (Vipr2), m	10399046	0.011416	0.808836	-1.23634
10408160	NM_134240 // Vmn1r222 // vomeronasal 1 receptor 222 // 13 A3.1|13 // 171274 /// ENSMUST	Vmn1r222	NM_134240	NM_134240 // RefSeq // Mus musculus vomeronasal 1 receptor 222 (Vmn1r222), mRNA. // chr	10408160	0.00977302	0.817851	-1.22272
10438064	NM_016982 // Vpreb1 // pre-B lymphocyte gene 1 // 16 A3|16 9.8 cM // 22362 /// ENSMUST0	Vpreb1	NM_016982	NM_016982 // RefSeq // Mus musculus pre-B lymphocyte gene 1 (Vpreb1), mRNA. // chr16 //	10438064	0.0047416	0.783709	-1.27598
10434128	NM_016983 // Vpreb2 // pre-B lymphocyte gene 2 // 16 A3|16 9.8 cM // 22363 /// ENSMUST0	Vpreb2	NM_016983	NM_016983 // RefSeq // Mus musculus pre-B lymphocyte gene 2 (Vpreb2), mRNA. // chr16 //	10434128	0.00147573	0.783261	-1.27671
10513592	NM_023597 // Wdr31 // WD repeat domain 31 // 4|4 C1 // 71354 /// ENSMUST00000120095 //	Wdr31	NM_023597	NM_023597 // RefSeq // Mus musculus WD repeat domain 31 (Wdr31), mRNA. // chr4 // 100 /	10513592	0.0106961	0.813199	-1.22971
10489503	NM_001177848 // Wfdc6a // WAP four-disulfide core domain 6A // 2 H3|2 // 209351 /// NM_	Wfdc6a	NM_001177848	NM_001177848 // RefSeq // Mus musculus WAP four-disulfide core domain 6A (Wfdc6a), tran	10489503	0.0263496	0.830306	-1.20438
10447897	NM_001113533 // Wtap // Wilms' tumour 1-associating protein // 17 A1|17 // 60532 /// NM	Wtap	NM_001113533	NM_001113533 // RefSeq // Mus musculus Wilms' tumour 1-associating protein (Wtap), tran	10447897	0.00982679	0.800498	-1.24922
10460061	NM_001033341 // Zfp407 // zinc finger protein 407 // 18 E4|18 // 240476 /// ENSMUST0000	Zfp407	NM_001033341	NM_001033341 // RefSeq // Mus musculus zinc finger protein 407 (Zfp407), mRNA. // chr18	10460061	0.0983755	0.903358	-1.10698
10410362	NM_001001187 // Zfp738 // zinc finger protein 738 // 13 B3|13 // 408068 /// ENSMUST0000	Zfp738	NM_001001187	NM_001001187 // RefSeq // Mus musculus zinc finger protein 738 (Zfp738), mRNA. // chr13	10410362	0.0136922	1.23827	1.23827
10449971	NM_028543 // Zfp763 // zinc finger protein 763 // 17 B1|17 // 73451 /// ENSMUST00000087	Zfp763	NM_028543	NM_028543 // RefSeq // Mus musculus zinc finger protein 763 (Zfp763), mRNA. // chr17 //	10449971	0.0025262	0.795743	-1.25669
10596575	NM_029103 // Manf // mesencephalic astrocyte-derived neurotrophic factor // 9 59	Manf	NM_029103	NM_029103 // RefSeq // Mus musculus mesencephalic astrocyte-derived neurotrophic		0.00918565	0.741327	-1.34893
10443463	NM_007669 // Cdkn1a // cyclin-dependent kinase inhibitor 1A (P21) // 17 A3.3|17	Cdkn1a	NM_007669	NM_007669 // RefSeq // Mus musculus cyclin-dependent kinase inhibitor 1A (P21) (		0.0209249	0.701654	-1.4252

## Sheet: Trimester 3
Transcript ID	Gene assignment	Gene Symbol	RefSeq	mRNA assignment	Probeset ID	p-value	Ratio	Fold-change
10389269	NM_019816 // Aatf // apoptosis antagonizing transcription factor // 11|11 B5 // 56321 /	Aatf	NM_019816	NM_019816 // RefSeq // Mus musculus apoptosis antagonizing transcription factor (Aatf),	10389269	0.00056205	0.759325	-1.31696
10546432	NM_175314 // Adamts9 // a disintegrin-like and metallopeptidase (reprolysin type) with	Adamts9	NM_175314	NM_175314 // RefSeq // Mus musculus a disintegrin-like and metallopeptidase (reprolysin	10546432	1.66924e-05	0.813766	-1.22885
10496438	NM_007409 // Adh1 // alcohol dehydrogenase 1 (class I) // 3 G3|3 71.2 cM // 11522 /// E	Adh1	NM_007409	NM_007409 // RefSeq // Mus musculus alcohol dehydrogenase 1 (class I) (Adh1), mRNA. //	10496438	5.26414e-05	0.741256	-1.34906
10532630	NM_177078 // Adrbk2 // adrenergic receptor kinase, beta 2 // 5 F|5 60.0 cM // 320129 //	Adrbk2	NM_177078	NM_177078 // RefSeq // Mus musculus adrenergic receptor kinase, beta 2 (Adrbk2), transc	10532630	0.000485444	0.783418	-1.27646
10554233	NM_026531 // Aen // apoptosis enhancing nuclease // 7|7 D2 // 68048 /// NM_001162939 //	Aen	NM_026531	NM_026531 // RefSeq // Mus musculus apoptosis enhancing nuclease (Aen), transcript vari	10554233	1.72682e-05	0.742537	-1.34673
10371332	NM_153543 // Aldh1l2 // aldehyde dehydrogenase 1 family, member L2 // 10 C1|10 // 21618	Aldh1l2	NM_153543	NM_153543 // RefSeq // Mus musculus aldehyde dehydrogenase 1 family, member L2 (Aldh1l2	10371332	4.47694e-05	0.755252	-1.32406
10452734	NM_007439 // Alk // anaplastic lymphoma kinase // 17 E1.3|17 50.0 cM // 11682 /// ENSMU	Alk	NM_007439	NM_007439 // RefSeq // Mus musculus anaplastic lymphoma kinase (Alk), mRNA. // chr17 //	10452734	0.000318911	0.72877	-1.37218
10586744	NM_007585 // Anxa2 // annexin A2 // 9 C|9 37.0 cM // 12306 /// ENSMUST00000034756 // An	Anxa2	NM_007585	NM_007585 // RefSeq // Mus musculus annexin A2 (Anxa2), mRNA. // chr9 // 100 // 93 // 2	10586744	3.48377e-05	0.703613	-1.42123
10419977	NM_007455 // Ap1g2 // adaptor protein complex AP-1, gamma 2 subunit // 14 C3|14 // 1176	Ap1g2	NM_007455	NM_007455 // RefSeq // Mus musculus adaptor protein complex AP-1, gamma 2 subunit (Ap1g	10419977	0.000158018	0.732865	-1.36451
10462113	NM_177034 // Apba1 // amyloid beta (A4) precursor protein binding, family A, member 1 /	Apba1	NM_177034	NM_177034 // RefSeq // Mus musculus amyloid beta (A4) precursor protein binding, family	10462113	9.30393e-05	0.801431	-1.24777
10560624	NM_009696 // Apoe // apolipoprotein E // 7 A3|7 4.0 cM // 11816 /// ENSMUST00000003066	Apoe	NM_009696	NM_009696 // RefSeq // Mus musculus apolipoprotein E (Apoe), mRNA. // chr7 // 100 // 10	10560624	1.63163e-05	0.791165	-1.26396
10430190	NM_177820 // Apol10b // apolipoprotein L 10b // 15 E1|15 // 328561 /// NM_001143686 //	Apol10b	NM_177820	NM_177820 // RefSeq // Mus musculus apolipoprotein L 10b (Apol10b), mRNA. // chr15 // 1	10430190	1.71493e-06	0.788354	-1.26847
10490221	NM_025983 // Atp5e // ATP synthase, H+ transporting, mitochondrial F1 complex, epsilon	Atp5e	NM_025983	NM_025983 // RefSeq // Mus musculus ATP synthase, H+ transporting, mitochondrial F1 com	10490221	2.61158e-05	0.741061	-1.34942
10587892	NM_019864 // Atr // ataxia telangiectasia and Rad3 related // 9 E4|9 // 245000 /// ENSM	Atr	NM_019864	NM_019864 // RefSeq // Mus musculus ataxia telangiectasia and Rad3 related (Atr), mRNA.	10587892	1.44955e-05	0.730381	-1.36915
10402249	NM_029705 // Atxn3 // ataxin 3 // 12 E|12 // 110616 /// NM_001167914 // Atxn3 // ataxin	Atxn3	NM_029705	NM_029705 // RefSeq // Mus musculus ataxin 3 (Atxn3), transcript variant 1, mRNA. // ch	10402249	0.000795043	0.745187	-1.34194
10485700	NM_130452 // Bbox1 // butyrobetaine (gamma), 2-oxoglutarate dioxygenase 1 (gamma-butyro	Bbox1	NM_130452	NM_130452 // RefSeq // Mus musculus butyrobetaine (gamma), 2-oxoglutarate dioxygenase 1	10485700	1.77227e-05	0.70195	-1.4246
10400030	NM_025840 // Bzw2 // basic leucine zipper and W2 domains 2 // 12|12 B2 // 66912 /// ENS	Bzw2	NM_025840	NM_025840 // RefSeq // Mus musculus basic leucine zipper and W2 domains 2 (Bzw2), mRNA.	10400030	4.38223e-07	0.804751	-1.24262
10547322	NM_001159533 // Cacna1c // calcium channel, voltage-dependent, L type, alpha 1C subunit	Cacna1c	NM_001159533	NM_001159533 // RefSeq // Mus musculus calcium channel, voltage-dependent, L type, alph	10547322	5.35659e-06	0.803216	-1.24499
10579691	NM_028500 // Calr3 // calreticulin 3 // 8|8 C1 // 73316 /// NM_029782 // Calr3 // calre	Calr3	NM_028500	NM_028500 // RefSeq // Mus musculus calreticulin 3 (Calr3), transcript variant 1, mRNA.	10579691	2.46262e-05	0.78447	-1.27475
10475144	NM_007601 // Capn3 // calpain 3 // 2 E5|2 67.2 cM // 12335 /// NM_001177799 // Capn3 //	Capn3	NM_007601	NM_007601 // RefSeq // Mus musculus calpain 3 (Capn3), transcript variant a, mRNA. // c	10475144	0.0001471	0.802415	-1.24624
10571696	NM_009810 // Casp3 // caspase 3 // 8 B1.1|8 26.0 cM // 12367 /// ENSMUST00000093517 //	Casp3	NM_009810	NM_009810 // RefSeq // Mus musculus caspase 3 (Casp3), mRNA. // chr8 // 100 // 100 // 2	10571696	0.000764348	0.761423	-1.31333
10457106	NM_172633 // Cbln2 // cerebellin 2 precursor protein // 18 E4|18 54.0 cM // 12405 /// E	Cbln2	NM_172633	NM_172633 // RefSeq // Mus musculus cerebellin 2 precursor protein (Cbln2), mRNA. // ch	10457106	0.000704812	0.786836	-1.27091
10348999	NM_011800 // Cdh20 // cadherin 20 // 1 E2.1|1 59.0 cM // 23836 /// ENSMUST00000062528 /	Cdh20	NM_011800	NM_011800 // RefSeq // Mus musculus cadherin 20 (Cdh20), mRNA. // chr1 // 100 // 93 //	10348999	0.000433944	0.763277	-1.31014
10513824	NM_145990 // Cdk5rap2 // CDK5 regulatory subunit associated protein 2 // 4 C2|4 // 2144	Cdk5rap2	NM_145990	NM_145990 // RefSeq // Mus musculus CDK5 regulatory subunit associated protein 2 (Cdk5r	10513824	0.000346199	0.792152	-1.26238
10468974	NM_177647 // Cdnf // cerebral dopamine neurotrophic factor // 2 A1|2 // 227526 /// ENSM	Cdnf	NM_177647	NM_177647 // RefSeq // Mus musculus cerebral dopamine neurotrophic factor (Cdnf), mRNA.	10468974	9.64729e-06	0.645581	-1.54899
10466423	NM_198019 // Cep78 // centrosomal protein 78 // 19 A|19 // 208518 /// ENSMUST0000004770	Cep78	NM_198019	NM_198019 // RefSeq // Mus musculus centrosomal protein 78 (Cep78), mRNA. // chr19 // 1	10466423	0.000226903	0.728373	-1.37292
10470775	NM_207298 // Cercam // cerebral endothelial cell adhesion molecule // 2 B|2 19.0 cM //	Cercam	NM_207298	NM_207298 // RefSeq // Mus musculus cerebral endothelial cell adhesion molecule (Cercam	10470775	0.000776504	0.709245	-1.40995
10560063	NM_026885 // Chmp2a // chromatin modifying protein 2A // 7 A2|7 // 68953 /// ENSMUST000	Chmp2a	NM_026885	NM_026885 // RefSeq // Mus musculus chromatin modifying protein 2A (Chmp2a), mRNA. // c	10560063	1.50442e-05	0.786217	-1.27191
10461143	NM_001112697 // Chrm1 // cholinergic receptor, muscarinic 1, CNS // 19 A|19 // 12669 //	Chrm1	NM_001112697	NM_001112697 // RefSeq // Mus musculus cholinergic receptor, muscarinic 1, CNS (Chrm1),	10461143	0.000360715	0.807744	-1.23802
10542129	NM_027562 // Clec2g // C-type lectin domain family 2, member g // 6 F3|6 // 70809 /// N	Clec2g	NM_027562	NM_027562 // RefSeq // Mus musculus C-type lectin domain family 2, member g (Clec2g), t	10542129	6.56336e-06	0.803684	-1.24427
10402473	NM_053155 // Clmn // calmin // 12|12 F1 // 94040 /// NM_001040682 // Clmn // calmin //	Clmn	NM_053155	NM_053155 // RefSeq // Mus musculus calmin (Clmn), transcript variant 1, mRNA. // chr12	10402473	1.35187e-05	0.672877	-1.48616
10416843	NM_001033242 // Cln5 // ceroid-lipofuscinosis, neuronal 5 // 14 E2.3|14 53.56 cM // 211	Cln5	NM_001033242	NM_001033242 // RefSeq // Mus musculus ceroid-lipofuscinosis, neuronal 5 (Cln5), mRNA.	10416843	0.000676674	0.732756	-1.36471							1.3746	control * 3 up vs control * 2	4.77985	0.0913351	6.86111	0.262209	2.06325	0.0788508	0.11465	1
10484457	NM_133840 // Clp1 // CLP1, cleavage and polyadenylation factor I subunit, homolog (S. c	Clp1	NM_133840	NM_133840 // RefSeq // Mus musculus CLP1, cleavage and polyadenylation factor I subunit	10484457	0.000147155	0.830237	-1.20448
10545874	NM_023493 // Cml5 // camello-like 5 // 6 C3|6 // 69049 /// ENSMUST00000032074 // Cml5 /	Cml5	NM_023493	NM_023493 // RefSeq // Mus musculus camello-like 5 (Cml5), mRNA. // chr6 // 100 // 100	10545874	0.000618447	0.680518	-1.46947
10581049	NM_027022 // Cmtm2a // CKLF-like MARVEL transmembrane domain containing 2A // 8 D1|8 //	Cmtm2a	NM_027022	NM_027022 // RefSeq // Mus musculus CKLF-like MARVEL transmembrane domain containing 2A	10581049	1.15509e-05	0.736016	-1.35867
10503902	NM_007726 // Cnr1 // cannabinoid receptor 1 (brain) // 4 A5|4 13.9 cM // 12801 /// ENSM	Cnr1	NM_007726	0.0714395	0.028157	0.000343919	0.77017	-1.29841
10467216	NM_198300 // Cpeb3 // cytoplasmic polyadenylation element binding protein 3 // 19 C2|19	Cpeb3	NM_198300	NM_198300 // RefSeq // Mus musculus cytoplasmic polyadenylation element binding protein	10467216	4.63352e-05	0.730512	-1.3689
10437330	ENSMUST00000100216 // Crebbp // CREB binding protein // 16 A1 // 12914	Crebbp	ENSMUST00000100216	ENSMUST00000100216 // ENSEMBL // Putative uncharacterized protein gene:ENSMUSG000000754	10437330	0.000499684	0.797828	-1.2534
10526931	NM_001160265 // Cyp2w1 // cytochrome P450, family 2, subfamily w, polypeptide 1 // 5 G2	Cyp2w1	NM_001160265	NM_001160265 // RefSeq // Mus musculus cytochrome P450, family 2, subfamily w, polypept	10526931	2.13939e-05	0.784484	-1.27472
10399732	NM_001177964 // Dcdc2c // doublecortin domain containing 2C // 12 A2|12 // 68511 /// EN	Dcdc2c	NM_001177964	NM_001177964 // RefSeq // Mus musculus doublecortin domain containing 2C (Dcdc2c), mRNA	10399732	1.68786e-07	0.725536	-1.37829
10560983	NM_207677 // Dedd2 // death effector domain-containing DNA binding protein 2 // 7 A3|7	Dedd2	NM_207677	NM_207677 // RefSeq // Mus musculus death effector domain-containing DNA binding protei	10560983	0.000199265	0.718542	-1.39171
10577441	NM_139219 // Defb9 // defensin beta 9 // 8 A2|8 // 246079 /// ENSMUST00000057076 // Def	Defb9	NM_139219	NM_139219 // RefSeq // Mus musculus defensin beta 9 (Defb9), mRNA. // chr8 // 100 // 10	10577441	2.43752e-05	0.71031	-1.40784
10438245	NM_022408 // Dgcr14 // DiGeorge syndrome critical region gene 14 // 16 B1-B3|16 10.45 c	Dgcr14	NM_022408	NM_022408 // RefSeq // Mus musculus DiGeorge syndrome critical region gene 14 (Dgcr14),	10438245	4.98981e-06	0.803556	-1.24447
10515481	NM_023178 // Dmap1 // DNA methyltransferase 1-associated protein 1 // 4|4 D1 // 66233 /	Dmap1	NM_023178	NM_023178 // RefSeq // Mus musculus DNA methyltransferase 1-associated protein 1 (Dmap1	10515481	0.000992502	0.724687	-1.37991
10600604	NM_007868 // Dmd // dystrophin, muscular dystrophy // X C|X 32.0 cM // 13405 /// ENSMUS	Dmd	NM_007868	NM_007868 // RefSeq // Mus musculus dystrophin, muscular dystrophy (Dmd), mRNA. // chrX	10600604	4.67793e-05	0.769143	-1.30015
10596231	NM_001163026 // Dnajc13 // DnaJ (Hsp40) homolog, subfamily C, member 13 // 9 F1|9 // 23	Dnajc13	NM_001163026	NM_001163026 // RefSeq // Mus musculus DnaJ (Hsp40) homolog, subfamily C, member 13 (Dn	10596231	0.000702873	0.823628	-1.21414
10417034	NM_008929 // Dnajc3 // DnaJ (Hsp40) homolog, subfamily C, member 3 // 14 E4|14 // 10003	Dnajc3	NM_008929	NM_008929 // RefSeq // Mus musculus DnaJ (Hsp40) homolog, subfamily C, member 3 (Dnajc3	10417034	8.0865e-05	0.72477	-1.37975
10345241	NM_134448 // Dst // dystonin // 1 B|1 16.5 cM // 13518 /// NM_133833 // Dst // dystonin	Dst	NM_134448	NM_134448 // RefSeq // Mus musculus dystonin (Dst), transcript variant b, mRNA. // chr1	10345241	6.63506e-06	0.80603	-1.24065
10506170	NM_145549 // Efcab7 // EF-hand calcium binding domain 7 // 4 C6|4 // 230500 /// ENSMUST	Efcab7	NM_145549	NM_145549 // RefSeq // Mus musculus EF-hand calcium binding domain 7 (Efcab7), mRNA. //	10506170	1.74829e-05	0.700834	-1.42687
10452419	NM_207654 // Efna5 // ephrin A5 // 17 E1.1|17 33.5 cM // 13640 /// NM_010109 // Efna5 /	Efna5	NM_207654	NM_207654 // RefSeq // Mus musculus ephrin A5 (Efna5), transcript variant 1, mRNA. // c	10452419	0.000349268	0.752078	-1.32965
10576911	NM_010111 // Efnb2 // ephrin B2 // 8 A1.1|8 2.0 cM // 13642 /// ENSMUST00000001319 // E	Efnb2	NM_010111	NM_010111 // RefSeq // Mus musculus ephrin B2 (Efnb2), mRNA. // chr8 // 100 // 97 // 32	10576911	0.000318997	0.771793	-1.29568
10374366	NM_207655 // Egfr // epidermal growth factor receptor // 11 A1-A4|11 9.0 cM // 13649 //	Egfr	NM_207655	NM_207655 // RefSeq // Mus musculus epidermal growth factor receptor (Egfr), transcript	10374366	2.5047e-05	0.790397	-1.26519
10400304	NM_028133 // Egln3 // EGL nine homolog 3 (C. elegans) // 12 C1|12 // 112407 /// ENSMUST	Egln3	NM_028133	NM_028133 // RefSeq // Mus musculus EGL nine homolog 3 (C. elegans) (Egln3), mRNA. // c	10400304	0.00102712	1.41476	1.41476
10349752	NM_007923 // Elk4 // ELK4, member of ETS oncogene family // 1|1 E3-G // 13714 /// ENSMU	Elk4	NM_007923	NM_007923 // RefSeq // Mus musculus ELK4, member of ETS oncogene family (Elk4), mRNA. /	10349752	0.000225736	0.761154	-1.31379
10596115	AK082061 // Ephb1 // Eph receptor B1 // 9 F1|9 // 270190	Ephb1	AK082061	AK082061 // GenBank HTC // Mus musculus 16 days embryo head cDNA, RIKEN full-length enr	10596115	0.000277722	0.669289	-1.49412
10389990	NM_027984 // Epn3 // epsin 3 // 11|11 C // 71889 /// ENSMUST00000127305 // Epn3 // epsi	Epn3	NM_027984	NM_027984 // RefSeq // Mus musculus epsin 3 (Epn3), mRNA. // chr11 // 100 // 100 // 30	10389990	6.49006e-09	0.710992	-1.40649
10562064	NM_007959 // Etv2 // ets variant gene 2 // 7 B1|7 // 14008 /// ENSMUST00000108147 // Et	Etv2	NM_007959	NM_007959 // RefSeq // Mus musculus ets variant gene 2 (Etv2), mRNA. // chr7 // 100 //	10562064	1.93934e-06	0.811414	-1.23242
10569611	NM_010175 // Fadd // Fas (TNFRSF6)-associated via death domain // 7 F5|7 70.0 cM // 140	Fadd	NM_010175	NM_010175 // RefSeq // Mus musculus Fas (TNFRSF6)-associated via death domain (Fadd), m	10569611	0.000590854	0.803904	-1.24393
10470298	NM_019833 // Fam69b // family with sequence similarity 69, member B // 2 A3|2 // 56279	Fam69b	NM_019833	NM_019833 // RefSeq // Mus musculus family with sequence similarity 69, member B (Fam69	10470298	2.60776e-05	0.781471	-1.27964
10460726	NM_007990 // Fau // Finkel-Biskis-Reilly murine sarcoma virus (FBR-MuSV) ubiquitously e	Fau	NM_007990	NM_007990 // RefSeq // Mus musculus Finkel-Biskis-Reilly murine sarcoma virus (FBR-MuSV	10460726	0.000993091	0.805329	-1.24173
10540085	NM_007992 // Fbln2 // fibulin 2 // 6 D|6 37.2 cM // 14115 /// NM_001081437 // Fbln2 //	Fbln2	NM_007992	NM_007992 // RefSeq // Mus musculus fibulin 2 (Fbln2), transcript variant 1, mRNA. // c	10540085	1.20068e-06	0.754195	-1.32592
10557742	NM_172748 // Fbxl19 // F-box and leucine-rich repeat protein 19 // 7 F3|7 // 233902 ///	Fbxl19	NM_172748	NM_172748 // RefSeq // Mus musculus F-box and leucine-rich repeat protein 19 (Fbxl19),	10557742	5.00304e-06	0.724888	-1.37952
10492755	NM_001111048 // Fga // fibrinogen alpha chain // 3 F1|3 44.8 cM // 14161 /// NM_010196	Fga	NM_001111048	NM_001111048 // RefSeq // Mus musculus fibrinogen alpha chain (Fga), transcript variant	10492755	5.28276e-05	0.810456	-1.23387
10415651	NM_013518 // Fgf9 // fibroblast growth factor 9 // 14 D|14 21.0 cM // 14180 /// ENSMUST	Fgf9	NM_013518	NM_013518 // RefSeq // Mus musculus fibroblast growth factor 9 (Fgf9), mRNA. // chr14 /	10415651	7.39329e-05	0.767615	-1.30274
10481566	NM_178887 // Fibcd1 // fibrinogen C domain containing 1 // 2 B|2 // 98970 /// BC060634	Fibcd1	NM_178887	NM_178887 // RefSeq // Mus musculus fibrinogen C domain containing 1 (Fibcd1), mRNA. //	10481566	7.12337e-06	0.780838	-1.28068
10603099	NM_010216 // Figf // c-fos induced growth factor // X F5|X 70.0 cM // 14205 /// ENSMUST	Figf	NM_010216	NM_010216 // RefSeq // Mus musculus c-fos induced growth factor (Figf), mRNA. // chrX /	10603099	0.000580146	0.812086	-1.2314
10565401	NM_016770 // Folh1 // folate hydrolase // 7|7 D1-D2 // 53320 /// NM_001159706 // Folh1	Folh1	NM_016770	NM_016770 // RefSeq // Mus musculus folate hydrolase (Folh1), transcript variant 1, mRN	10565401	0.000152285	0.78431	-1.27501
10576046	NM_010426 // Foxf1a // forkhead box F1a // 8 E1|8 67.0 cM // 15227 /// ENSMUST000000506	Foxf1a	NM_010426	NM_010426 // RefSeq // Mus musculus forkhead box F1a (Foxf1a), mRNA. // chr8 // 100 //	10576046	2.33895e-05	0.737858	-1.35527
10504534	NM_001081172 // Frmpd1 // FERM and PDZ domain containing 1 // 4 B1|4 // 666060 /// ENSM	Frmpd1	NM_001081172	NM_001081172 // RefSeq // Mus musculus FERM and PDZ domain containing 1 (Frmpd1), mRNA.	10504534	5.19428e-06	0.604333	-1.65472
10495596	NM_001113478 // Frrs1 // ferric-chelate reductase 1 // 3 G1|3 // 20321 /// NM_009146 //	Frrs1	NM_001113478	NM_001113478 // RefSeq // Mus musculus ferric-chelate reductase 1 (Frrs1), transcript v	10495596	2.90471e-05	0.804885	-1.24241
10445710	NM_144939 // Frs3 // fibroblast growth factor receptor substrate 3 // 17 C|17 // 107971	Frs3	NM_144939	NM_144939 // RefSeq // Mus musculus fibroblast growth factor receptor substrate 3 (Frs3	10445710	2.35844e-05	0.70998	-1.40849
10530563	NM_028194 // Fryl // furry homolog-like (Drosophila) // 5 C3.2|5 // 72313 /// ENSMUST00	Fryl	NM_028194	NM_028194 // RefSeq // Mus musculus furry homolog-like (Drosophila) (Fryl), mRNA. // ch	10530563	0.000418797	0.778643	-1.28428
10552964	NM_010240 // Ftl1 // ferritin light chain 1 // 7 B4|7 // 14325 /// NM_008049 // Ftl2 //	Ftl1	NM_010240	NM_010240 // RefSeq // Mus musculus ferritin light chain 1 (Ftl1), mRNA. // chr7 // 100	10552964	7.06711e-05	0.662116	-1.51031
10581702	NM_172283 // Fuk // fucokinase // 8 E1|8 // 234730 /// NM_181666 // Fuk // fucokinase /	Fuk	NM_172283	NM_172283 // RefSeq // Mus musculus fucokinase (Fuk), transcript variant 1, mRNA. // ch	10581702	0.000595217	0.671659	-1.48885
10571233	NM_134161 // Fut10 // fucosyltransferase 10 // 8 A3|8 // 171167 /// NM_001012517 // Fut	Fut10	NM_134161	NM_134161 // RefSeq // Mus musculus fucosyltransferase 10 (Fut10), mRNA. // chr8 // 100	10571233	1.45822e-05	0.631408	-1.58376
10376230	NM_013716 // G3bp1 // Ras-GTPase-activating protein SH3-domain binding protein 1 // 11	G3bp1	NM_013716	NM_013716 // RefSeq // Mus musculus Ras-GTPase-activating protein SH3-domain binding pr	10376230	0.000500168	0.754339	-1.32566
10575616	ENSMUST00000034428 // Gabarapl2 // gamma-aminobutyric acid (GABA) A receptor-associated	Gabarapl2	ENSMUST00000034428	ENSMUST00000034428 // ENSEMBL // Gamma-aminobutyric acid receptor-associated protein-li	10575616	0.0429767	0.661572	-1.51155
10436416	NM_001081190 // Gabrr3 // gamma-aminobutyric acid (GABA) receptor, rho 3 // 16 C1.3|16	Gabrr3	NM_001081190	NM_001081190 // RefSeq // Mus musculus gamma-aminobutyric acid (GABA) receptor, rho 3 (	10436416	0.0123053	0.828513	-1.20698
10487190	NM_175154 // Galk2 // galactokinase 2 // 2 F1|2 // 69976 /// ENSMUST00000028636 // Galk	Galk2	NM_175154	NM_175154 // RefSeq // Mus musculus galactokinase 2 (Galk2), mRNA. // chr2 // 100 // 6	10487190	0.000213488	0.759115	-1.31732
10578786	NM_175032 // Galntl6 // UDP-N-acetyl-alpha-D-galactosamine:polypeptide N-acetylgalactos	Galntl6	NM_175032	NM_175032 // RefSeq // Mus musculus UDP-N-acetyl-alpha-D-galactosamine:polypeptide N-ac	10578786	0.00057116	1.29377	1.29377
10526055	NM_008095 // Gbas // glioblastoma amplified sequence // 5 G1.3|5 // 14467 /// ENSMUST00	Gbas	NM_008095	NM_008095 // RefSeq // Mus musculus glioblastoma amplified sequence (Gbas), mRNA. // ch	10526055	0.000722496	0.755844	-1.32302
10406777	NM_001166065 // Gcnt4 // glucosaminyl (N-acetyl) transferase 4, core 2 (beta-1,6-N-acet	Gcnt4	NM_001166065	NM_001166065 // RefSeq // Mus musculus glucosaminyl (N-acetyl) transferase 4, core 2 (b	10406777	0.000825326	0.69267	-1.44369
10375614	NM_013529 // Gfpt2 // glutamine fructose-6-phosphate transaminase 2 // 11 B1.2|11 26.0	Gfpt2	NM_013529	NM_013529 // RefSeq // Mus musculus glutamine fructose-6-phosphate transaminase 2 (Gfpt	10375614	3.41491e-05	0.795917	-1.25641
10544588	NM_031247 // Gimap3 // GTPase, IMAP family member 3 // 6 B2.3|6 // 83408 /// ENSMUST000	Gimap3	NM_031247	NM_031247 // RefSeq // Mus musculus GTPase, IMAP family member 3 (Gimap3), nuclear gene	10544588	0.000537273	0.814183	-1.22822
10372410	NM_028608 // Glipr1 // GLI pathogenesis-related 1 (glioma) // 10|10 D1 // 73690 /// NM_	Glipr1	NM_028608	NM_028608 // RefSeq // Mus musculus GLI pathogenesis-related 1 (glioma) (Glipr1), mRNA.	10372410	0.000309002	0.795741	-1.25669
10558454	NM_023140 // Glrx3 // glutaredoxin 3 // 7|7 F5 // 30926 /// ENSMUST00000064404 // Glrx3	Glrx3	NM_023140	NM_023140 // RefSeq // Mus musculus glutaredoxin 3 (Glrx3), mRNA. // chr7 // 100 // 100	10558454	0.000359163	0.534083	-1.87237
10560202	NM_001081418 // Gltscr1 // glioma tumor suppressor candidate region gene 1 // 7 A2|7 15	Gltscr1	NM_001081418	NM_001081418 // RefSeq // Mus musculus glioma tumor suppressor candidate region gene 1	10560202	0.000146923	0.766815	-1.3041
10560181	NM_133831 // Gltscr2 // glioma tumor suppressor candidate region gene 2 // 7 A2|7 15.13	Gltscr2	NM_133831	NM_133831 // RefSeq // Mus musculus glioma tumor suppressor candidate region gene 2 (Gl	10560181	0.00080808	0.766637	-1.3044
10490653	NM_198169 // Gmeb2 // glucocorticoid modulatory element binding protein 2 // 2 H4|2 //	Gmeb2	NM_198169	NM_198169 // RefSeq // Mus musculus glucocorticoid modulatory element binding protein 2	10490653	0.000221535	0.765195	-1.30686
10547858	NM_013530 // Gnb3 // guanine nucleotide binding protein (G protein), beta 3 // 6 F2|6 6	Gnb3	NM_013530	NM_013530 // RefSeq // Mus musculus guanine nucleotide binding protein (G protein), bet	10547858	4.20642e-07	0.706918	-1.41459
10458547	NM_011937 // Gnpda1 // glucosamine-6-phosphate deaminase 1 // 18 B3|18 // 26384 /// NR_	Gnpda1	NM_011937	NM_011937 // RefSeq // Mus musculus glucosamine-6-phosphate deaminase 1 (Gnpda1), mRNA.	10458547	8.42464e-05	0.677377	-1.47628
10419216	NM_019425 // Gnpnat1 // glucosamine-phosphate N-acetyltransferase 1 // 14 C1|14 // 5434	Gnpnat1	NM_019425	NM_019425 // RefSeq // Mus musculus glucosamine-phosphate N-acetyltransferase 1 (Gnpnat	10419216	0.000336084	0.797173	-1.25443
10526838	NM_010325 // Got2 // glutamate oxaloacetate transaminase 2, mitochondrial // 8 D1|8 46.	Got2	NM_010325	NM_010325 // RefSeq // Mus musculus glutamate oxaloacetate transaminase 2, mitochondria	10526838	0.000462128	0.748832	-1.33541
10598381	NM_173747 // Gpkow // G patch domain and KOW motifs // X A1.1|X 1.6 cM // 209416 /// EN	Gpkow	NM_173747	NM_173747 // RefSeq // Mus musculus G patch domain and KOW motifs (Gpkow), mRNA. // chr	10598381	5.44259e-06	1.34875	1.34875
10560237	NM_176912 // Gpr77 // G protein-coupled receptor 77 // 7 A2|7 // 319430 /// NM_00114600	Gpr77	NM_176912	NM_176912 // RefSeq // Mus musculus G protein-coupled receptor 77 (Gpr77), transcript v	10560237	0.00102959	0.779081	-1.28356
10414137	NM_008166 // Grid1 // glutamate receptor, ionotropic, delta 1 // 14 B|14 13.5 cM // 148	Grid1	NM_008166	NM_008166 // RefSeq // Mus musculus glutamate receptor, ionotropic, delta 1 (Grid1), mR	10414137	0.000556178	0.762559	-1.31137
10440621	NM_146072 // Grik1 // glutamate receptor, ionotropic, kainate 1 // 16 C3.3|16 58.0 cM /	Grik1	NM_146072	NM_146072 // RefSeq // Mus musculus glutamate receptor, ionotropic, kainate 1 (Grik1),	10440621	0.00149581	0.771389	-1.29636
10508052	NM_001081097 // Grik3 // glutamate receptor, ionotropic, kainate 3 // 4 D2.2|4 57.2 cM	Grik3	NM_001081097	NM_001081097 // RefSeq // Mus musculus glutamate receptor, ionotropic, kainate 3 (Grik3	10508052	0.00215543	0.772333	-1.29478
10548791	NM_008171 // Grin2b // glutamate receptor, ionotropic, NMDA2B (epsilon 2) // 6 G1|6 64.	Grin2b	NM_008171	NM_008171 // RefSeq // Mus musculus glutamate receptor, ionotropic, NMDA2B (epsilon 2)	10548791	0.000171761	0.789959	-1.26589
10392863	NM_010350 // Grin2c // glutamate receptor, ionotropic, NMDA2C (epsilon 3) // 11 E2|11 7	Grin2c	NM_010350	NM_010350 // RefSeq // Mus musculus glutamate receptor, ionotropic, NMDA2C (epsilon 3)	10392863	0.00227731	0.794657	-1.2584
10563421	NM_008172 // Grin2d // glutamate receptor, ionotropic, NMDA2D (epsilon 4) // 7 B4|7 23.	Grin2d	NM_008172	NM_008172 // RefSeq // Mus musculus glutamate receptor, ionotropic, NMDA2D (epsilon 4)	10563421	9.1618e-07	0.649641	-1.53931
10364583	NM_130455 // Grin3b // glutamate receptor, ionotropic, NMDA3B // 10 C1|10 // 170483 ///	Grin3b	NM_130455	NM_130455 // RefSeq // Mus musculus glutamate receptor, ionotropic, NMDA3B (Grin3b), mR	10364583	0.000635464	0.765097	-1.30702
10449343	NM_001013385 // Grm4 // glutamate receptor, metabotropic 4 // 17 A3.3|17 // 268934 ///	Grm4	NM_001013385	NM_001013385 // RefSeq // Mus musculus glutamate receptor, metabotropic 4 (Grm4), mRNA.	10449343	0.00356382	0.7223	-1.38447
10521461	NM_024478 // Grpel1 // GrpE-like 1, mitochondrial // 5 B3|5 // 17713 /// ENSMUST0000003	Grpel1	NM_024478	NM_024478 // RefSeq // Mus musculus GrpE-like 1, mitochondrial (Grpel1), nuclear gene e	10521461	0.00012512	0.722663	-1.38377
10527562	NM_008178 // Gsx1 // GS homeobox 1 // 5 G3|5 41.0 cM // 14842 /// ENSMUST00000065382 //	Gsx1	NM_008178	NM_008178 // RefSeq // Mus musculus GS homeobox 1 (Gsx1), mRNA. // chr5 // 100 // 100 /	10527562	1.28829e-05	0.731495	-1.36706
10420268	NM_010373 // Gzme // granzyme E // 14 C3|14 20.5 cM // 14942 /// ENSMUST00000089549 //	Gzme	NM_010373	NM_010373 // RefSeq // Mus musculus granzyme E (Gzme), mRNA. // chr14 // 100 // 100 //	10420268	0.0273372	0.828972	-1.20631
10391084	NM_010404 // Hap1 // huntingtin-associated protein 1 // 11 D|11 60.0 cM // 15114 /// NM	Hap1	NM_010404	NM_010404 // RefSeq // Mus musculus huntingtin-associated protein 1 (Hap1), transcript	10391084	3.6021e-05	1.50377	1.50377
10514201	NM_173400 // Haus6 // HAUS augmin-like complex, subunit 6 // 4 C4|4 42.6 cM // 230376 /	Haus6	NM_173400	NM_173400 // RefSeq // Mus musculus HAUS augmin-like complex, subunit 6 (Haus6), mRNA.	10514201	7.68343e-05	0.704165	-1.42012
10585851	NM_001081192 // Hcn4 // hyperpolarization-activated, cyclic nucleotide-gated K+ 4 // 9|	Hcn4	NM_001081192	NM_001081192 // RefSeq // Mus musculus hyperpolarization-activated, cyclic nucleotide-g	10585851	0.000352722	0.655254	-1.52613
10431371	NM_199198 // Hdac10 // histone deacetylase 10 // 15 E3|15 // 170787 /// NR_028447 // Hd	Hdac10	NM_199198	NM_199198 // RefSeq // Mus musculus histone deacetylase 10 (Hdac10), transcript variant	10431371	0.000908558	0.798808	-1.25187
10606088	NM_027382 // Hdac8 // histone deacetylase 8 // X|X C3 // 70315 /// ENSMUST00000087916 /	Hdac8	NM_027382	NM_027382 // RefSeq // Mus musculus histone deacetylase 8 (Hdac8), mRNA. // chrX // 100	10606088	0.000454785	0.723232	-1.38268
10403511	NM_144835 // Heatr1 // HEAT repeat containing 1 // 13 A1|13 8.0 cM // 217995 /// ENSMUS	Heatr1	NM_144835	NM_144835 // RefSeq // Mus musculus HEAT repeat containing 1 (Heatr1), mRNA. // chr13 /	10403511	0.000537156	0.754096	-1.32609
10507394	NM_175244 // Hectd3 // HECT domain containing 3 // 4 D1|4 // 76608 /// ENSMUST000000500	Hectd3	NM_175244	NM_175244 // RefSeq // Mus musculus HECT domain containing 3 (Hectd3), mRNA. // chr4 //	10507394	5.18414e-05	0.760294	-1.31528
10435271	NM_175256 // Heg1 // HEG homolog 1 (zebrafish) // 16 B3|16 // 77446 /// ENSMUST00000038	Heg1	NM_175256	NM_175256 // RefSeq // Mus musculus HEG homolog 1 (zebrafish) (Heg1), mRNA. // chr16 //	10435271	0.00229519	0.811105	-1.23289
10435266	NM_175256 // Heg1 // HEG homolog 1 (zebrafish) // 16 B3|16 // 77446	Heg1	NM_175256	NM_175256 // RefSeq // Mus musculus HEG homolog 1 (zebrafish) (Heg1), mRNA. // chr16 //	10435266	0.000257316	0.646907	-1.54582
10382152	NM_198298 // Helz // helicase with zinc finger domain // 11 E1|11 // 78455 /// ENSMUST0	Helz	NM_198298	NM_198298 // RefSeq // Mus musculus helicase with zinc finger domain (Helz), mRNA. // c	10382152	6.71334e-06	0.794242	-1.25906
10542917	NM_178899 // Hepacam2 // HEPACAM family member 2 // 6 A1|6 // 101202 /// ENSMUST0000004	Hepacam2	NM_178899	NM_178899 // RefSeq // Mus musculus HEPACAM family member 2 (Hepacam2), mRNA. // chr6 /	10542917	4.75424e-06	0.757685	-1.31981
10585874	NM_010421 // Hexa // hexosaminidase A // 9 B|9 29.0 cM // 15211 /// ENSMUST00000026262	Hexa	NM_010421	NM_010421 // RefSeq // Mus musculus hexosaminidase A (Hexa), mRNA. // chr9 // 100 // 10	10585874	1.93129e-05	0.720612	-1.38771
10408210	NM_178195 // Hist1h2bf // histone cluster 1, H2bf // 13 A2-A3|13 // 319180 /// NM_02342	Hist1h2bf	NM_178195	NM_178195 // RefSeq // Mus musculus histone cluster 1, H2bf (Hist1h2bf), mRNA. // chr13	10408210	2.73996e-05	0.753375	-1.32736
10403943	NM_178200 // Hist1h2bm // histone cluster 1, H2bm // 13 A2-A3|13 // 319186 /// ENSMUST0	Hist1h2bm	NM_178200	NM_178200 // RefSeq // Mus musculus histone cluster 1, H2bm (Hist1h2bm), mRNA. // chr13	10403943	0.000866439	0.651603	-1.53468
10408239	NM_175653 // Hist1h3c // histone cluster 1, H3c // 13 A2-A3|13 // 319148 /// NM_178203	Hist1h3c	NM_175653	NM_175653 // RefSeq // Mus musculus histone cluster 1, H3c (Hist1h3c), mRNA. // chr13 /	10408239	0.000938872	0.768837	-1.30067
10408239	NM_175653 // Hist1h3c // histone cluster 1, H3c // 13 A2-A3|13 // 319148 /// NM_178203	Hist1h3c	NM_175653	NM_175653 // RefSeq // Mus musculus histone cluster 1, H3c (Hist1h3c), mRNA. // chr13 /	10408239	0.000938872	0.768837	-1.30067
10404051	NM_175654 // Hist1h4d // histone cluster 1, H4d // 13 A2-A3|13 // 319156	Hist1h4d	NM_175654	NM_175654 // RefSeq // Mus musculus histone cluster 1, H4d (Hist1h4d), mRNA. // chr13 /	10404051	2.72065e-05	0.790589	-1.26488
10500333	NM_033596 // Hist2h4 // histone cluster 2, H4 // 3|3 F1-F2 // 97122 /// BC057955 // His	Hist2h4	NM_033596	NM_033596 // RefSeq // Mus musculus histone cluster 2, H4 (Hist2h4), mRNA. // chr3 // 1	10500333	8.78574e-06	0.788157	-1.26878
10491014	NM_009210 // Hltf // helicase-like transcription factor // 3 A2|3 12.0 cM // 20585 ///	Hltf	NM_009210	NM_009210 // RefSeq // Mus musculus helicase-like transcription factor (Hltf), transcri	10491014	1.85841e-06	0.749578	-1.33408
10358557	NM_001024720 // Hmcn1 // hemicentin 1 // 1 G1|1 // 545370 /// ENSMUST00000074783 // Hmc	Hmcn1	NM_001024720	NM_001024720 // RefSeq // Mus musculus hemicentin 1 (Hmcn1), mRNA. // chr1 // 100 // 10	10358557	0.0010009	0.783628	-1.27612
10424909	NM_008296 // Hsf1 // heat shock factor 1 // 15 D3|15 43.0 cM // 15499 /// ENSMUST000000	Hsf1	NM_008296	NM_008296 // RefSeq // Mus musculus heat shock factor 1 (Hsf1), mRNA. // chr15 // 100 /	10424909	0.013201	0.820622	-1.21859
10407034	NM_008308 // Htr1a // 5-hydroxytryptamine (serotonin) receptor 1A // 13 D1|13 58.0 cM /	Htr1a	NM_008308	NM_008308 // RefSeq // Mus musculus 5-hydroxytryptamine (serotonin) receptor 1A (Htr1a)	10407034	0.000563951	0.803096	-1.24518
10509238	NM_008309 // Htr1d // 5-hydroxytryptamine (serotonin) receptor 1D // 4 D3|4 66.0 cM //	Htr1d	NM_008309	NM_008309 // RefSeq // Mus musculus 5-hydroxytryptamine (serotonin) receptor 1D (Htr1d)	10509238	0.00904948	0.78264	-1.27773
10357288	NM_010483 // Htr5b // 5-hydroxytryptamine (serotonin) receptor 5B // 1 E4-G|1 63.0 cM /	Htr5b	NM_010483	NM_010483 // RefSeq // Mus musculus 5-hydroxytryptamine (serotonin) receptor 5B (Htr5b)	10357288	0.0119388	1.30343	1.30343
10521261	NM_010414 // Htt // huntingtin // 5 B2|5 20.0 cM // 15194 /// ENSMUST00000080036 // Htt	Htt	NM_010414	NM_010414 // RefSeq // Mus musculus huntingtin (Htt), mRNA. // chr5 // 100 // 100 // 69	10521261	0.00108159	0.814474	-1.22779
10569014	NM_030694 // Ifitm2 // interferon induced transmembrane protein 2 // 7|7 F5 // 80876 //	Ifitm2	NM_030694	NM_030694 // RefSeq // Mus musculus interferon induced transmembrane protein 2 (Ifitm2)	10569014	0.000496807	0.697543	-1.4336
10588707	NM_025903 // Ifrd2 // interferon-related developmental regulator 2 // 9 F1|9 60.21 cM /	Ifrd2	NM_025903	NM_025903 // RefSeq // Mus musculus interferon-related developmental regulator 2 (Ifrd2	10588707	8.48636e-05	0.826233	-1.21031
10390209	NM_009951 // Igf2bp1 // insulin-like growth factor 2 mRNA binding protein 1 // 11 D|11	Igf2bp1	NM_009951	NM_009951 // RefSeq // Mus musculus insulin-like growth factor 2 mRNA binding protein 1	10390209	1.71769e-06	0.64281	-1.55567
10540679	NM_145826 // Il17re // interleukin 17 receptor E // 6 E3|6 // 57890 /// NM_001034031 //	Il17re	NM_145826	NM_145826 // RefSeq // Mus musculus interleukin 17 receptor E (Il17re), transcript vari	10540679	1.59146e-07	0.783041	-1.27707
10581664	NM_029646 // Il34 // interleukin 34 // 8 E1|8 // 76527 /// NM_001135100 // Il34 // inte	Il34	NM_029646	NM_029646 // RefSeq // Mus musculus interleukin 34 (Il34), transcript variant 2, mRNA.	10581664	2.59198e-05	0.69507	-1.4387
10372730	NM_054079 // Iltifb // interleukin 10-related T cell-derived inducible factor beta // 1	Iltifb	NM_054079	NM_054079 // RefSeq // Mus musculus interleukin 10-related T cell-derived inducible fac	10372730	8.30748e-07	0.454852	-2.19852
10555574	NM_010567 // Inppl1 // inositol polyphosphate phosphatase-like 1 // 7 F1|7 // 16332 ///	Inppl1	NM_010567	NM_010567 // RefSeq // Mus musculus inositol polyphosphate phosphatase-like 1 (Inppl1),	10555574	7.15578e-06	0.788507	-1.26822
10576696	NM_010568 // Insr // insulin receptor // 8 A1.1|8 1.0 cM // 16337 /// ENSMUST0000009129	Insr	NM_010568	NM_010568 // RefSeq // Mus musculus insulin receptor (Insr), mRNA. // chr8 // 100 // 95	10576696	2.47777e-05	0.768656	-1.30097
10535247	NM_028833 // Iqce // IQ motif containing E // 5|5 G1 // 74239 /// ENSMUST00000041783 //	Iqce	NM_028833	NM_028833 // RefSeq // Mus musculus IQ motif containing E (Iqce), mRNA. // chr5 // 100	10535247	4.91113e-06	0.744356	-1.34344
10385870	NM_008390 // Irf1 // interferon regulatory factor 1 // 11 B1.3|11 29.0 cM // 16362 ///	Irf1	NM_008390	NM_008390 // RefSeq // Mus musculus interferon regulatory factor 1 (Irf1), transcript v	10385870	0.000523477	0.799833	-1.25026
10536898	NM_012057 // Irf5 // interferon regulatory factor 5 // 6 A3.3|6 7.1 cM // 27056 /// ENS	Irf5	NM_012057	NM_012057 // RefSeq // Mus musculus interferon regulatory factor 5 (Irf5), mRNA. // chr	10536898	0.000329992	0.802899	-1.24549
10573910	NM_018826 // Irx5 // Iroquois related homeobox 5 (Drosophila) // 8 C5|8 43.3 cM // 5435	Irx5	NM_018826	NM_018826 // RefSeq // Mus musculus Iroquois related homeobox 5 (Drosophila) (Irx5), mR	10573910	0.000155818	0.650989	-1.53612
10554240	NM_020583 // Isg20 // interferon-stimulated protein // 7 D3|7 // 57444 /// NM_001113527	Isg20	NM_020583	NM_020583 // RefSeq // Mus musculus interferon-stimulated protein (Isg20), transcript v	10554240	0.000895617	0.661338	-1.51209
10557862	NM_001082960 // Itgam // integrin alpha M // 7|7 F4 // 16409 /// NM_008401 // Itgam //	Itgam	NM_001082960	NM_001082960 // RefSeq // Mus musculus integrin alpha M (Itgam), transcript variant 1,	10557862	0.000704433	0.776412	-1.28798
10435305	NM_001145884 // Itgb5 // integrin beta 5 // 16 B3|16 // 16419 /// NM_010580 // Itgb5 //	Itgb5	NM_001145884	NM_001145884 // RefSeq // Mus musculus integrin beta 5 (Itgb5), transcript variant 1, m	10435305	0.000596467	1.36513	1.36513
10485340	NM_025922 // Itpa // inosine triphosphatase (nucleoside triphosphate pyrophosphatase) /	Itpa	NM_025922	NM_025922 // RefSeq // Mus musculus inosine triphosphatase (nucleoside triphosphate pyr	10485340	0.000726182	0.797516	-1.25389
10436892	NM_010587 // Itsn1 // intersectin 1 (SH3 domain protein 1A) // 16 C3.3-C4|16 // 16443 /	Itsn1	NM_010587	NM_010587 // RefSeq // Mus musculus intersectin 1 (SH3 domain protein 1A) (Itsn1), tran	10436892	7.13358e-05	0.811146	-1.23282
10352798	NM_010600 // Kcnh1 // potassium voltage-gated channel, subfamily H (eag-related), membe	Kcnh1	NM_010600	NM_010600 // RefSeq // Mus musculus potassium voltage-gated channel, subfamily H (eag-r	10352798	4.35888e-07	0.790069	-1.26571
10401987	NM_029911 // Kcnk10 // potassium channel, subfamily K, member 10 // 12 E|12 // 72258 //	Kcnk10	NM_029911	NM_029911 // RefSeq // Mus musculus potassium channel, subfamily K, member 10 (Kcnk10),	10401987	0.000448255	0.759955	-1.31587
10541216	NM_145997 // Kdm5a // lysine (K)-specific demethylase 5A // 6 F1|6 54.0 cM // 214899 //	Kdm5a	NM_145997	NM_145997 // RefSeq // Mus musculus lysine (K)-specific demethylase 5A (Kdm5a), mRNA. /	10541216	0.000420042	0.748719	-1.33562
10377547	NM_001017426 // Kdm6b // KDM1 lysine (K)-specific demethylase 6B // 11 B3|11 // 216850	Kdm6b	NM_001017426	NM_001017426 // RefSeq // Mus musculus KDM1 lysine (K)-specific demethylase 6B (Kdm6b),	10377547	8.43679e-07	0.739896	-1.35154
10594251	NM_024245 // Kif23 // kinesin family member 23 // 9 B|9 // 71819 /// ENSMUST00000034815	Kif23	NM_024245	NM_024245 // RefSeq // Mus musculus kinesin family member 23 (Kif23), mRNA. // chr9 //	10594251	1.43201e-05	0.709441	-1.40956
10398814	NM_001097621 // Kif26a // kinesin family member 26A // 12 F1|12 // 668303 /// ENSMUST00	Kif26a	NM_001097621	NM_001097621 // RefSeq // Mus musculus kinesin family member 26A (Kif26a), mRNA. // chr	10398814	2.66767e-06	0.817772	-1.22284
10561942	NM_172898 // Kirrel2 // kin of IRRE like 2 (Drosophila) // 7 B1|7 // 243911 /// ENSMUST	Kirrel2	NM_172898	NM_172898 // RefSeq // Mus musculus kin of IRRE like 2 (Drosophila) (Kirrel2), mRNA. //	10561942	7.18694e-06	0.707521	-1.41339
10366052	NM_013598 // Kitl // kit ligand // 10 D1|10 57.0 cM // 17311 /// ENSMUST00000105283 //	Kitl	NM_013598	NM_013598 // RefSeq // Mus musculus kit ligand (Kitl), mRNA. // chr10 // 100 // 88 // 2	10366052	8.81091e-06	1.33149	1.33149
10514319	NM_172871 // Klhl9 // kelch-like 9 (Drosophila) // 4 C4|4 // 242521 /// ENSMUST00000094	Klhl9	NM_172871	NM_172871 // RefSeq // Mus musculus kelch-like 9 (Drosophila) (Klhl9), mRNA. // chr4 //	10514319	0.000481648	0.764485	-1.30807
10552594	NM_010114 // Klk1b22 // kallikrein 1-related peptidase b22 // 7 B4|7 23.07 cM // 13646	Klk1b22	NM_010114	NM_010114 // RefSeq // Mus musculus kallikrein 1-related peptidase b22 (Klk1b22), mRNA.	10552594	7.41357e-06	0.795129	-1.25766
10548450	NM_008463 // Klra5 // killer cell lectin-like receptor, subfamily A, member 5 // 6 F3|6	Klra5	NM_008463	NM_008463 // RefSeq // Mus musculus killer cell lectin-like receptor, subfamily A, memb	10548450	0.000533495	0.780979	-1.28044
10379260	NM_013571 // Ksr1 // kinase suppressor of ras 1 // 11 B5|11 45.78 cM // 16706 /// ENSMU	Ksr1	NM_013571	NM_013571 // RefSeq // Mus musculus kinase suppressor of ras 1 (Ksr1), mRNA. // chr11 /	10379260	0.00013934	0.795013	-1.25784
10565479	NM_026304 // l7Rn6 // lethal, Chr 7, Rinchik 6 // 7 47.1 cM|7 E1 // 67669 /// ENSMUST00	l7Rn6	NM_026304	NM_026304 // RefSeq // Mus musculus lethal, Chr 7, Rinchik 6 (l7Rn6), mRNA. // chr7 //	10565479	2.24914e-05	1.31731	1.31731
10362538	NM_010681 // Lama4 // laminin, alpha 4 // 10 B1|10 25.0 cM // 16775 /// ENSMUST00000019	Lama4	NM_010681	NM_010681 // RefSeq // Mus musculus laminin, alpha 4 (Lama4), mRNA. // chr10 // 100 //	10362538	0.000293438	0.799902	-1.25015
10571005	NM_173012 // Letm2 // leucine zipper-EF-hand containing transmembrane protein 2 // 8 A2	Letm2	NM_173012	NM_173012 // RefSeq // Mus musculus leucine zipper-EF-hand containing transmembrane pro	10571005	2.25229e-05	0.779454	-1.28295
10502774	NM_001081298 // Lphn2 // latrophilin 2 // 3 H3|3 // 99633 /// ENSMUST00000106127 // Lph	Lphn2	NM_001081298	NM_001081298 // RefSeq // Mus musculus latrophilin 2 (Lphn2), mRNA. // chr3 // 100 // 1	10502774	0.000353111	0.757561	-1.32003
10445816	NM_027452 // Lrfn2 // leucine rich repeat and fibronectin type III domain containing 2	Lrfn2	NM_027452	NM_027452 // RefSeq // Mus musculus leucine rich repeat and fibronectin type III domain	10445816	0.000665803	0.810327	-1.23407
10537123	NM_028886 // Lrguk // leucine-rich repeats and guanylate kinase domain containing // 6|	Lrguk	NM_028886	NM_028886 // RefSeq // Mus musculus leucine-rich repeats and guanylate kinase domain co	10537123	3.17466e-07	0.755153	-1.32424
10396314	NM_001142728 // Lrrc9 // leucine rich repeat containing 9 // 12 C3|12 // 78257 /// NM_0	Lrrc9	NM_001142728	NM_001142728 // RefSeq // Mus musculus leucine rich repeat containing 9 (Lrrc9), transc	10396314	1.83688e-05	0.710012	-1.40843
10463457	NM_145503 // Lzts2 // leucine zipper, putative tumor suppressor 2 // 19 C3|19 // 226154	Lzts2	NM_145503	NM_145503 // RefSeq // Mus musculus leucine zipper, putative tumor suppressor 2 (Lzts2)	10463457	3.10792e-07	0.694126	-1.44066
10581992	NM_001025577 // Maf // avian musculoaponeurotic fibrosarcoma (v-maf) AS42 oncogene homo	Maf	NM_001025577	NM_001025577 // RefSeq // Mus musculus avian musculoaponeurotic fibrosarcoma (v-maf) AS	10581992	0.000266271	0.770395	-1.29804
10412100	NM_011945 // Map3k1 // mitogen-activated protein kinase kinase kinase 1 // 13 D2.2|13 6	Map3k1	NM_011945	NM_011945 // RefSeq // Mus musculus mitogen-activated protein kinase kinase kinase 1 (M	10412100	6.87812e-06	0.66549	-1.50265
10561323	NM_001081292 // Map3k10 // mitogen-activated protein kinase kinase kinase 10 // 7 A3|7	Map3k10	NM_001081292	NM_001081292 // RefSeq // Mus musculus mitogen-activated protein kinase kinase kinase 1	10561323	0.00102376	0.798326	-1.25262
10551666	NM_008279 // Map4k1 // mitogen-activated protein kinase kinase kinase kinase 1 // 7 B1|	Map4k1	NM_008279	NM_008279 // RefSeq // Mus musculus mitogen-activated protein kinase kinase kinase kina	10551666	0.000261622	0.824256	-1.21321
10346328	BC132343 // Mars2 // methionine-tRNA synthetase 2 (mitochondrial) // 1 C1.2|1 // 212679	Mars2	BC132343	ENSMUST00000162574 // ENSEMBL // cdna:pseudogene chromosome:NCBIM37:1:55392245:55392640	10346328	6.30918e-05	0.619122	-1.61519
10480432	NM_025979 // Mastl // microtubule associated serine/threonine kinase-like // 2 A3|2 //	Mastl	NM_025979	NM_025979 // RefSeq // Mus musculus microtubule associated serine/threonine kinase-like	10480432	2.17953e-05	0.698276	-1.4321
10370824	NM_013595 // Mbd3 // methyl-CpG binding domain protein 3 // 10 C1|10 43.0 cM // 17192 /	Mbd3	NM_013595	NM_013595 // RefSeq // Mus musculus methyl-CpG binding domain protein 3 (Mbd3), mRNA. /	10370824	0.000395555	0.70781	-1.41281
10536472	NM_175088 // Mdfic // MyoD family inhibitor domain containing // 6 A1|6 // 16543 /// EN	Mdfic	NM_175088	NM_175088 // RefSeq // Mus musculus MyoD family inhibitor domain containing (Mdfic), mR	10536472	3.31627e-06	0.677261	-1.47653
10503723	NM_001081392 // Mdn1 // midasin homolog (yeast) // 4 A5|4 11.4 cM // 100019 /// ENSMUST	Mdn1	NM_001081392	NM_001081392 // RefSeq // Mus musculus midasin homolog (yeast) (Mdn1), mRNA. // chr4 //	10503723	5.9169e-07	0.726113	-1.3772
10420080	NM_023397 // Mdp1 // magnesium-dependent phosphatase 1 // 14 C3|14 // 67881 /// NR_0283	Mdp1	NM_023397	NM_023397 // RefSeq // Mus musculus magnesium-dependent phosphatase 1 (Mdp1), transcrip	10420080	0.000455842	0.728353	-1.37296
10554819	NM_181407 // Me3 // malic enzyme 3, NADP(+)-dependent, mitochondrial // 7 E1|7 // 10926	Me3	NM_181407	NM_181407 // RefSeq // Mus musculus malic enzyme 3, NADP(+)-dependent, mitochondrial (M	10554819	6.17636e-06	0.754007	-1.32625
10508686	NM_025297 // Mecr // mitochondrial trans-2-enoyl-CoA reductase // 4 D2.3|4 // 26922 ///	Mecr	NM_025297	NM_025297 // RefSeq // Mus musculus mitochondrial trans-2-enoyl-CoA reductase (Mecr), n	10508686	0.000136744	0.720897	-1.38716
10493189	ENSMUST00000001455 // Mef2d // myocyte enhancer factor 2D // 3 F1|3 43.0 cM // 17261 //	Mef2d	ENSMUST00000001455	ENSMUST00000001455 // ENSEMBL // Putative uncharacterized protein gene:ENSMUSG000000014	10493189	0.000332051	0.791302	-1.26374
10398326	NR_003633 // Meg3 // maternally expressed 3 // 12 F1|12 54.0 cM // 17263 /// NR_027651	Meg3	NR_003633	NR_003633 // RefSeq // Mus musculus maternally expressed 3 (Meg3), transcript variant 1	10398326	0.0008695	0.82077	-1.21837
10378482	NM_026197 // Mett10d // methyltransferase 10 domain containing // 11|11 B4 // 67493 ///	Mett10d	NM_026197	NM_026197 // RefSeq // Mus musculus methyltransferase 10 domain containing (Mett10d), m	10378482	2.70855e-05	0.747489	-1.33781
10584589	NR_029790 // Mir100 // microRNA 100 // 9|9 // 723892	Mir100	NR_029790	NR_029790 // RefSeq // Mus musculus microRNA 100 (Mir100), microRNA. // chr9 // 100 //	10584589	7.34426e-07	0.727478	-1.37461
10472982	NR_029566 // Mir10b // microRNA 10b // 2|2 // 387144	Mir10b	NR_029566	NR_029566 // RefSeq // Mus musculus microRNA 10b (Mir10b), microRNA. // chr2 // 100 //	10472982	2.45019e-06	0.704561	-1.41932
10470296	NR_029541 // Mir126 // microRNA 126 // 2|2 // 387145	Mir126	NR_029541	NR_029541 // RefSeq // Mus musculus microRNA 126 (Mir126), microRNA. // chr2 // 100 //	10470296	0.000206204	0.804135	-1.24357
10543680	NR_029569 // Mir182 // microRNA 182 // 6|6 // 387177	Mir182	NR_029569	NR_029569 // RefSeq // Mus musculus microRNA 182 (Mir182), microRNA. // chr6 // 100 //	10543680	7.54228e-05	0.793837	-1.2597
10352499	NR_029580 // Mir194-1 // microRNA 194-1 // 1|1 // 387189	Mir194-1	NR_029580	NR_029580 // RefSeq // Mus musculus microRNA 194-1 (Mir194-1), microRNA. // chr1 // 100	10352499	0.000469922	1.50094	1.50094
10398812	NR_029590 // Mir203 // microRNA 203 // 12|12 // 387199	Mir203	NR_029590	NR_029590 // RefSeq // Mus musculus microRNA 203 (Mir203), microRNA. // chr12 // 100 //	10398812	0.000181058	0.760092	-1.31563
10345028	NR_029593 // Mir206 // microRNA 206 // 1|1 // 387202	Mir206	NR_029593	NR_029593 // RefSeq // Mus musculus microRNA 206 (Mir206), microRNA. // chr1 // 100 //	10345028	0.000780126	0.711692	-1.4051
10375214	NR_029799 // Mir218-2 // microRNA 218-2 // 11|11 // 723924	Mir218-2	NR_029799	NR_029799 // RefSeq // Mus musculus microRNA 218-2 (Mir218-2), microRNA. // chr11 // 10	10375214	4.82586e-05	0.818208	-1.22218
10603807	NR_029807 // Mir222 // microRNA 222 // X|X // 723828	Mir222	NR_029807	NR_029807 // RefSeq // Mus musculus microRNA 222 (Mir222), microRNA. // chrX // 100 //	10603807	0.000138055	0.742213	-1.34732
10398382	NR_029880 // Mir379 // microRNA 379 // 12|12 // 723858	Mir379	NR_029880	NR_029880 // RefSeq // Mus musculus microRNA 379 (Mir379), microRNA. // chr12 // 100 //	10398382	2.57992e-07	0.634205	-1.57678
10379028	NR_029971 // Mir451 // microRNA 451 // 11|11 // 723870	Mir451	NR_029971	NR_029971 // RefSeq // Mus musculus microRNA 451 (Mir451), microRNA. // chr11 // 100 //	10379028	0.000691267	0.752454	-1.32899
10604585	NR_030497 // Mir717 // microRNA 717 // X|X // 751531	Mir717	NR_030497	NR_030497 // RefSeq // Mus musculus microRNA 717 (Mir717), microRNA. // chrX // 100 //	10604585	8.57111e-06	0.794622	-1.25846
10507218	NM_021461 // Mknk1 // MAP kinase-interacting serine/threonine kinase 1 // 4 D1|4 // 173	Mknk1	NM_021461	NM_021461 // RefSeq // Mus musculus MAP kinase-interacting serine/threonine kinase 1 (M	10507218	0.000673608	0.829164	-1.20603
10492469	NM_001039543 // Mlf1 // myeloid leukemia factor 1 // 3 E1|3 31.0 cM // 17349 /// NM_010	Mlf1	NM_001039543	NM_001039543 // RefSeq // Mus musculus myeloid leukemia factor 1 (Mlf1), transcript var	10492469	7.60093e-06	0.650038	-1.53837
10515363	NM_025962 // Mmachc // methylmalonic aciduria cblC type, with homocystinuria // 4|4 C7	Mmachc	NM_025962	NM_025962 // RefSeq // Mus musculus methylmalonic aciduria cblC type, with homocystinur	10515363	0.000326323	0.818175	-1.22223
10482486	NM_133839 // Mmadhc // methylmalonic aciduria (cobalamin deficiency) cblD type, with ho	Mmadhc	NM_133839	NM_133839 // RefSeq // Mus musculus methylmalonic aciduria (cobalamin deficiency) cblD	10482486	0.000477965	0.786711	-1.27112
10590781	NM_032007 // Mmp1b // matrix metallopeptidase 1b (interstitial collagenase) // 9 A1|9 /	Mmp1b	NM_032007	NM_032007 // RefSeq // Mus musculus matrix metallopeptidase 1b (interstitial collagenas	10590781	0.000636633	0.803339	-1.24481
10573924	NM_008610 // Mmp2 // matrix metallopeptidase 2 // 8 C5|8 44.0 cM // 17390 /// ENSMUST00	Mmp2	NM_008610	NM_008610 // RefSeq // Mus musculus matrix metallopeptidase 2 (Mmp2), mRNA. // chr8 //	10573924	0.000968188	0.767458	-1.303
10553330	XM_003086592 // Mrgprb13 // MAS-related GPR, member B13 // 7 B4|7 // 620137	Mrgprb13	XM_003086592	XM_003086592 // RefSeq // PREDICTED: Mus musculus MAS-related GPR, member B13 (Mrgprb13	10553330	1.03959e-05	0.616268	-1.62267
10563760	NM_175531 // Mrgprb2 // MAS-related GPR, member B2 // 7 B4|7 // 243979 /// ENSMUST00000	Mrgprb2	NM_175531	NM_175531 // RefSeq // Mus musculus MAS-related GPR, member B2 (Mrgprb2), mRNA. // chr7	10563760	1.21589e-05	0.700931	-1.42667
10523161	NM_026788 // Mthfd2l // methylenetetrahydrofolate dehydrogenase (NADP+ dependent) 2-lik	Mthfd2l	NM_026788	NM_026788 // RefSeq // Mus musculus methylenetetrahydrofolate dehydrogenase (NADP+ depe	10523161	0.000650006	0.679366	-1.47196
10587695	NM_026829 // Mthfs // 5, 10-methenyltetrahydrofolate synthetase // 9 E3.1|9 // 107885 /	Mthfs	NM_026829	NM_026829 // RefSeq // Mus musculus 5, 10-methenyltetrahydrofolate synthetase (Mthfs),	10587695	0.000313573	0.728179	-1.37329
10407709	NM_001081128 // Mtr // 5-methyltetrahydrofolate-homocysteine methyltransferase // 13 A1	Mtr	NM_001081128	NM_001081128 // RefSeq // Mus musculus 5-methyltetrahydrofolate-homocysteine methyltran	10407709	0.000971623	0.776795	-1.28734
10399421	NM_008709 // Mycn // v-myc myelocytomatosis viral related oncogene, neuroblastoma deriv	Mycn	NM_008709	NM_008709 // RefSeq // Mus musculus v-myc myelocytomatosis viral related oncogene, neur	10399421	3.21489e-05	0.74254	-1.34673
10557831	NM_026370 // Myst1 // MYST histone acetyltransferase 1 // 7 F3|7 57.0 cM // 67773 /// N	Myst1	NM_026370	NM_026370 // RefSeq // Mus musculus MYST histone acetyltransferase 1 (Myst1), mRNA. //	10557831	0.00087707	0.736279	-1.35818
10395074	NM_001093775 // Myt1l // myelin transcription factor 1-like // 12 A2|12 14.0 cM // 1793	Myt1l	NM_001093775	NM_001093775 // RefSeq // Mus musculus myelin transcription factor 1-like (Myt1l), tran	10395074	1.05056e-06	0.784938	-1.27399
10480901	NM_001037098 // Nacc2 // nucleus accumbens associated 2, BEN and BTB (POZ) domain conta	Nacc2	NM_001037098	NM_001037098 // RefSeq // Mus musculus nucleus accumbens associated 2, BEN and BTB (POZ	10480901	0.000299574	0.804013	-1.24376
10411595	NM_010872 // Naip2 // NLR family, apoptosis inhibitory protein 2 // 13 D1|13 54.0 cM //	Naip2	NM_010872	NM_010872 // RefSeq // Mus musculus NLR family, apoptosis inhibitory protein 2 (Naip2),	10411595	4.91682e-05	0.69119	-1.44678
10545041	NM_021432 // Nap1l5 // nucleosome assembly protein 1-like 5 // 6|6 C1 // 58243 /// ENSM	Nap1l5	NM_021432	NM_021432 // RefSeq // Mus musculus nucleosome assembly protein 1-like 5 (Nap1l5), mRNA	10545041	5.81789e-06	0.824991	-1.21213
10517677	NM_008675 // Nbl1 // neuroblastoma, suppression of tumorigenicity 1 // 4 D3|4 70.0 cM /	Nbl1	NM_008675	NM_008675 // RefSeq // Mus musculus neuroblastoma, suppression of tumorigenicity 1 (Nbl	10517677	5.22855e-05	0.679653	-1.47134
10503431	NM_013752 // Nbn // nibrin // 4|4 A // 27354 /// ENSMUST00000029879 // Nbn // nibrin //	Nbn	NM_013752	NM_013752 // RefSeq // Mus musculus nibrin (Nbn), mRNA. // chr4 // 100 // 100 // 32 //	10503431	0.000437799	0.751172	-1.33125
10480652	NM_001082476 // Ndor1 // NADPH dependent diflavin oxidoreductase 1 // 2 A3|2 // 78797 /	Ndor1	NM_001082476	NM_001082476 // RefSeq // Mus musculus NADPH dependent diflavin oxidoreductase 1 (Ndor1	10480652	1.22775e-05	0.694822	-1.43922
10456254	NM_001114386 // Nedd4l // neural precursor cell expressed, developmentally down-regulat	Nedd4l	NM_001114386	NM_001114386 // RefSeq // Mus musculus neural precursor cell expressed, developmentally	10456254	2.1786e-06	0.831104	-1.20322
10407420	NM_019671 // Net1 // neuroepithelial cell transforming gene 1 // 13 A1|13 // 56349 ///	Net1	NM_019671	NM_019671 // RefSeq // Mus musculus neuroepithelial cell transforming gene 1 (Net1), tr	10407420	1.41726e-05	0.658361	-1.51892
10459944	NM_001164109 // Nfatc1 // nuclear factor of activated T-cells, cytoplasmic, calcineurin	Nfatc1	NM_001164109	NM_001164109 // RefSeq // Mus musculus nuclear factor of activated T-cells, cytoplasmic	10459944	5.69431e-06	0.794266	-1.25902
10553635	NM_153578 // Nipa1 // non imprinted in Prader-Willi/Angelman syndrome 1 homolog (human)	Nipa1	NM_153578	NM_153578 // RefSeq // Mus musculus non imprinted in Prader-Willi/Angelman syndrome 1 h	10553635	0.000353929	0.820133	-1.21931
10599232	NM_025937 // Nkap // NFKB activating protein // X A3.3 // 67050 /// ENSMUST00000016553	Nkap	NM_025937	NM_025937 // Nkap // NFKB activating protein // X A3.3 // 67050 /// ENSMUST00000016553	0.00455031	0.000712316	0.828119	-1.20756
10408037	NM_025719 // Nkapl // NFKB activating protein-like // 13 A3.1|13 // 66707 /// ENSMUST00	Nkapl	NM_025719	NM_025719 // RefSeq // Mus musculus NFKB activating protein-like (Nkapl), mRNA. // chr1	10408037	0.00055454	0.698702	-1.43122
10491066	NM_138666 // Nlgn1 // neuroligin 1 // 3 A3|3 // 192167 /// ENSMUST00000099182 // A83009	Nlgn1	NM_138666	NM_138666 // RefSeq // Mus musculus neuroligin 1 (Nlgn1), transcript variant 1, mRNA. /	10491066	8.78353e-06	0.796574	-1.25538
10494595	NM_010928 // Notch2 // Notch gene homolog 2 (Drosophila) // 3 F2.2|3 45.6 cM // 18129 /	Notch2	NM_010928	NM_010928 // RefSeq // Mus musculus Notch gene homolog 2 (Drosophila) (Notch2), mRNA. /	10494595	0.000106093	0.806812	-1.23945
10395719	NM_013780 // Npas3 // neuronal PAS domain protein 3 // 12 C1|12 // 27386 /// ENSMUST000	Npas3	NM_013780	NM_013780 // RefSeq // Mus musculus neuronal PAS domain protein 3 (Npas3), mRNA. // chr	10395719	9.10127e-06	0.75652	-1.32184
10401519	NM_023409 // Npc2 // Niemann Pick type C2 // 12 D1|12 // 67963 /// ENSMUST00000021668 /	Npc2	NM_023409	NM_023409 // RefSeq // Mus musculus Niemann Pick type C2 (Npc2), mRNA. // chr12 // 100	10401519	0.000144969	0.784821	-1.27418
10363492	NM_001177511 // Npffr1 // neuropeptide FF receptor 1 // 10 B4|10 // 237362 /// ENSMUST0	Npffr1	NM_001177511	NM_001177511 // RefSeq // Mus musculus neuropeptide FF receptor 1 (Npffr1), mRNA. // ch	10363492	0.00022663	0.769701	-1.29921
10548038	NM_001164035 // Ntf3 // neurotrophin 3 // 6 F3|6 61.0 cM // 18205 /// NM_001164034 // N	Ntf3	NM_001164035	NM_001164035 // RefSeq // Mus musculus neurotrophin 3 (Ntf3), transcript variant 2, mRN	10548038	2.55569e-05	0.631459	-1.58364
10481349	NM_133501 // Ntng2 // netrin G2 // 2 B|2 18.0 cM // 171171 /// NM_133500 // Ntng2 // ne	Ntng2	NM_133501	NM_133501 // RefSeq // Mus musculus netrin G2 (Ntng2), transcript variant b, mRNA. // c	10481349	3.50393e-05	0.803166	-1.24507
10520111	NM_153092 // Nupl2 // nucleoporin like 2 // 5 A3|5 // 231042 /// ENSMUST00000049887 //	Nupl2	NM_153092	NM_153092 // RefSeq // Mus musculus nucleoporin like 2 (Nupl2), mRNA. // chr5 // 100 //	10520111	2.57268e-05	0.733964	-1.36247
10351491	NM_177068 // Olfml2b // olfactomedin-like 2B // 1 H3|1 // 320078 /// ENSMUST00000046792	Olfml2b	NM_177068	NM_177068 // RefSeq // Mus musculus olfactomedin-like 2B (Olfml2b), mRNA. // chr1 // 10	10351491	1.02593e-05	0.795796	-1.2566
10592391	NM_146439 // Olfr937 // olfactory receptor 937 // 9 A5|9 // 258431 /// ENSMUST000000555	Olfr937	NM_146439	NM_146439 // RefSeq // Mus musculus olfactory receptor 937 (Olfr937), mRNA. // chr9 //	10592391	1.33478e-06	0.744784	-1.34267
10484514	NM_146435 // Olfr993 // olfactory receptor 993 // 2 D|2 // 258427 /// ENSMUST0000009992	Olfr993	NM_146435	NM_146435 // RefSeq // Mus musculus olfactory receptor 993 (Olfr993), mRNA. // chr2 //	10484514	4.83973e-07	0.707627	-1.41317
10479833	NM_181848 // Optn // optineurin // 2 A1|2 0.5 cM // 71648 /// ENSMUST00000114996 // Opt	Optn	NM_181848	NM_181848 // RefSeq // Mus musculus optineurin (Optn), mRNA. // chr2 // 100 // 93 // 28	10479833	5.18519e-06	0.686618	-1.45641
10484486	ENSMUST00000099933 // P2rx3 // purinergic receptor P2X, ligand-gated ion channel, 3 //	P2rx3	ENSMUST00000099933	ENSMUST00000099933 // ENSEMBL // Putative uncharacterized protein gene:ENSMUSG000000752	10484486	0.000294232	0.783666	-1.27605
10378319	NM_033321 // P2rx5 // purinergic receptor P2X, ligand-gated ion channel, 5 // 11|11 B5	P2rx5	NM_033321	NM_033321 // RefSeq // Mus musculus purinergic receptor P2X, ligand-gated ion channel,	10378319	0.000286797	0.773375	-1.29303
10492330	NM_008772 // P2ry1 // purinergic receptor P2Y, G-protein coupled 1 // 3 D|3 // 18441 //	P2ry1	NM_008772	NM_008772 // RefSeq // Mus musculus purinergic receptor P2Y, G-protein coupled 1 (P2ry1	10492330	0.000310664	0.730905	-1.36817
10590983	NM_019482 // Panx1 // pannexin 1 // 9 A2|9 // 55991 /// ENSMUST00000056755 // Panx1 //	Panx1	NM_019482	NM_019482 // RefSeq // Mus musculus pannexin 1 (Panx1), mRNA. // chr9 // 100 // 87 // 2	10590983	0.000281317	0.718876	-1.39106
10592355	NM_172454 // Panx3 // pannexin 3 // 9 A4|9 // 208098 /// ENSMUST00000011262 // Panx3 //	Panx3	NM_172454	NM_172454 // RefSeq // Mus musculus pannexin 3 (Panx3), mRNA. // chr9 // 100 // 100 //	10592355	0.00013953	0.808677	-1.23659
10587871	NM_198414 // Paqr9 // progestin and adipoQ receptor family member IX // 9 E3.3|9 // 755	Paqr9	NM_198414	NM_198414 // RefSeq // Mus musculus progestin and adipoQ receptor family member IX (Paq	10587871	0.000794165	0.712845	-1.40283
10355916	NM_008781 // Pax3 // paired box gene 3 // 1 C4|1 44.0 cM // 18505 /// NM_001159520 // P	Pax3	NM_008781	NM_008781 // RefSeq // Mus musculus paired box gene 3 (Pax3), transcript variant 1, mRN	10355916	4.52713e-05	0.806231	-1.24034
10363921	NM_023115 // Pcdh15 // protocadherin 15 // 10 B5.3|10 40.2 cM // 11994 /// NM_001142735	Pcdh15	NM_023115	NM_023115 // RefSeq // Mus musculus protocadherin 15 (Pcdh15), transcript variant A, mR	10363921	2.79588e-07	0.755757	-1.32318
10455088	NM_053136 // Pcdhb11 // protocadherin beta 11 // 18 B3|18 // 93882 /// ENSMUST000000530	Pcdhb11	NM_053136	NM_053136 // RefSeq // Mus musculus protocadherin beta 11 (Pcdhb11), mRNA. // chr18 //	10455088	0.000261553	0.748283	-1.33639
10455108	NM_053141 // Pcdhb16 // protocadherin beta 16 // 18 B3|18 // 93887 /// ENSMUST000000514	Pcdhb16	NM_053141	NM_053141 // RefSeq // Mus musculus protocadherin beta 16 (Pcdhb16), mRNA. // chr18 //	10455108	8.4345e-05	0.767012	-1.30376
10455118	NM_053143 // Pcdhb18 // protocadherin beta 18 // 18 B3|18 // 93889 /// ENSMUST000000559	Pcdhb18	NM_053143	NM_053143 // RefSeq // Mus musculus protocadherin beta 18 (Pcdhb18), mRNA. // chr18 //	10455118	2.74294e-05	0.700842	-1.42686
10455071	NM_053132 // Pcdhb7 // protocadherin beta 7 // 18 B3|18 // 93878 /// ENSMUST00000053037	Pcdhb7	NM_053132	NM_053132 // RefSeq // Mus musculus protocadherin beta 7 (Pcdhb7), mRNA. // chr18 // 10	10455071	6.98208e-05	0.680921	-1.4686
10418247	NM_178668 // Pde12 // phosphodiesterase 12 // 14 A3|14 // 211948 /// ENSMUST00000052932	Pde12	NM_178668	NM_178668 // RefSeq // Mus musculus phosphodiesterase 12 (Pde12), mRNA. // chr14 // 100	10418247	0.000185228	1.25242	1.25242
10497713	NM_021483 // Pex5l // peroxisomal biogenesis factor 5-like // 3|3 B // 58869 /// NM_001	Pex5l	NM_021483	NM_021483 // RefSeq // Mus musculus peroxisomal biogenesis factor 5-like (Pex5l), trans	10497713	2.47259e-05	0.767692	-1.3026
10445607	NM_145488 // Pex6 // peroxisomal biogenesis factor 6 // 17 C|17 // 224824 /// ENSMUST00	Pex6	NM_145488	NM_145488 // RefSeq // Mus musculus peroxisomal biogenesis factor 6 (Pex6), mRNA. // ch	10445607	4.16302e-06	0.672709	-1.48653
10550509	NM_009402 // Pglyrp1 // peptidoglycan recognition protein 1 // 7|7 A3 // 21946 /// ENSM	Pglyrp1	NM_009402	NM_009402 // RefSeq // Mus musculus peptidoglycan recognition protein 1 (Pglyrp1), mRNA	10550509	0.000126865	0.762529	-1.31142
10439710	NM_153412 // Phldb2 // pleckstrin homology-like domain, family B, member 2 // 16 B5|16	Phldb2	NM_153412	NM_153412 // RefSeq // Mus musculus pleckstrin homology-like domain, family B, member 2	10439710	0.000760811	0.793777	-1.2598
10452030	NM_025836 // Plin3 // perilipin 3 // 17|17 D // 66905 /// ENSMUST00000019726 // Plin3 /	Plin3	NM_025836	NM_025836 // RefSeq // Mus musculus perilipin 3 (Plin3), mRNA. // chr17 // 100 // 100 /	10452030	1.10027e-05	0.811918	-1.23165
10497253	NM_001030305 // Pmp2 // peripheral myelin protein 2 // 3 A1|3 3.9 cM // 18857 /// ENSMU	Pmp2	NM_001030305	NM_001030305 // RefSeq // Mus musculus peripheral myelin protein 2 (Pmp2), mRNA. // chr	10497253	9.61547e-05	0.768115	-1.30189
10454478	NM_027002 // Polr2d // polymerase (RNA) II (DNA directed) polypeptide D // 18|18 B2 //	Polr2d	NM_027002	NM_027002 // RefSeq // Mus musculus polymerase (RNA) II (DNA directed) polypeptide D (P	10454478	0.00020117	0.638713	-1.56565
10394240	NM_008895 // Pomc // pro-opiomelanocortin-alpha // 12 A1.1|12 4.0 cM // 18976 /// ENSMU	Pomc	NM_008895	NM_008895 // RefSeq // Mus musculus pro-opiomelanocortin-alpha (Pomc), mRNA. // chr12 /	10394240	2.09908e-05	0.637285	-1.56916
10542983	NM_011134 // Pon1 // paraoxonase 1 // 6 A2|6 0.5 cM // 18979 /// ENSMUST00000002663 //	Pon1	NM_011134	NM_011134 // RefSeq // Mus musculus paraoxonase 1 (Pon1), mRNA. // chr6 // 100 // 100 /	10542983	1.31074e-05	0.800224	-1.24965
10357948	NM_001081307 // Ppp1r12b // protein phosphatase 1, regulatory (inhibitor) subunit 12B /	Ppp1r12b	NM_001081307	NM_001081307 // RefSeq // Mus musculus protein phosphatase 1, regulatory (inhibitor) su	10357948	0.000737926	0.776819	-1.2873
10607475	NM_016764 // Prdx4 // peroxiredoxin 4 // X F3|X 67.7 cM // 53381 /// ENSMUST00000026328	Prdx4	NM_016764	NM_016764 // RefSeq // Mus musculus peroxiredoxin 4 (Prdx4), mRNA. // chrX // 100 // 88	10607475	4.67644e-05	0.719237	-1.39036
10408412	NM_029355 // Prl7b1 // prolactin family 7, subfamily b, member 1 // 13 A3.1|13 // 75596	Prl7b1	NM_029355	NM_029355 // RefSeq // Mus musculus prolactin family 7, subfamily b, member 1 (Prl7b1),	10408412	1.34212e-05	0.782867	-1.27736
10408436	NM_011120 // Prl7d1 // prolactin family 7, subfamily d, member 1 // 13 A3.1|13 // 18814	Prl7d1	NM_011120	NM_011120 // RefSeq // Mus musculus prolactin family 7, subfamily d, member 1 (Prl7d1),	10408436	5.46562e-06	0.817287	-1.22356
10423049	NM_011169 // Prlr // prolactin receptor // 15 A1|15 4.6 cM // 19116 /// ENSMUST00000124	Prlr	NM_011169	NM_011169 // RefSeq // Mus musculus prolactin receptor (Prlr), mRNA. // chr15 // 100 //	10423049	0.000145067	0.636409	-1.57132
10542239	NM_031499 // Prp2 // proline rich protein 2 // 6 G1|6 // 83380 /// NM_031499 // Prp2 //	Prp2	NM_031499	NM_031499 // RefSeq // Mus musculus proline rich protein 2 (Prp2), mRNA. // chr6 // 100	10542239	6.79542e-05	3.30407	3.30407
10407390	NM_001077363 // Ptbp1 // polypyrimidine tract binding protein 1 // 10 C1|10 43.0 cM //	Ptbp1	NM_001077363	NM_001077363 // RefSeq // Mus musculus polypyrimidine tract binding protein 1 (Ptbp1),	10407390	2.86453e-05	1.60622	1.60622
10471411	NM_133783 // Ptges2 // prostaglandin E synthase 2 // 2 B|2 // 96979 /// ENSMUST00000028	Ptges2	NM_133783	NM_133783 // RefSeq // Mus musculus prostaglandin E synthase 2 (Ptges2), mRNA. // chr2	10471411	0.000968214	0.779151	-1.28345
10367100	NM_019766 // Ptges3 // prostaglandin E synthase 3 (cytosolic) // 10 D3|10 // 56351 ///	Ptges3	NM_019766	NM_019766 // RefSeq // Mus musculus prostaglandin E synthase 3 (cytosolic) (Ptges3), mR	10367100	1.05149e-06	1.67832	1.67832
10567034	NM_020623 // Pth // parathyroid hormone // 7 F|7 52.5 cM // 19226 /// ENSMUST0000007979	Pth	NM_020623	NM_020623 // RefSeq // Mus musculus parathyroid hormone (Pth), mRNA. // chr7 // 100 //	10567034	0.000348884	0.830887	-1.20353
10513154	NM_011207 // Ptpn3 // protein tyrosine phosphatase, non-receptor type 3 // 4 B3|4 27.0	Ptpn3	NM_011207	NM_011207 // RefSeq // Mus musculus protein tyrosine phosphatase, non-receptor type 3 (	10513154	0.000397009	0.802251	-1.24649
10409414	NM_009000 // Rab24 // RAB24, member RAS oncogene family // 13 B1|13 36.0 cM // 19336 //	Rab24	NM_009000	NM_009000 // RefSeq // Mus musculus RAB24, member RAS oncogene family (Rab24), mRNA. //	10409414	0.000308517	0.792265	-1.2622
10423068	NM_011232 // Rad1 // RAD1 homolog (S. pombe) // 15|15 A2 // 19355 /// ENSMUST0000002285	Rad1	NM_011232	NM_011232 // RefSeq // Mus musculus RAD1 homolog (S. pombe) (Rad1), mRNA. // chr15 // 1	10423068	2.82893e-05	0.644046	-1.55269
10535312	NM_178702 // Radil // Ras association and DIL domains // 5 G2|5 // 231858 /// ENSMUST00	Radil	NM_178702	NM_178702 // RefSeq // Mus musculus Ras association and DIL domains (Radil), mRNA. // c	10535312	0.000286166	0.742674	-1.34649
10525983	NM_009391 // Ran // RAN, member RAS oncogene family // 5 G1.3|5 // 19384 /// BC083356 /	Ran	NM_009391	NM_009391 // RefSeq // Mus musculus RAN, member RAS oncogene family (Ran), mRNA. // chr	10525983	0.000222122	0.794685	-1.25836
10417713	NM_011243 // Rarb // retinoic acid receptor, beta // 14 1.5 cM|14 A1-A3 // 218772 /// E	Rarb	NM_011243	NM_011243 // RefSeq // Mus musculus retinoic acid receptor, beta (Rarb), mRNA. // chr14	10417713	3.51279e-07	0.692889	-1.44323
10544573	NM_027852 // Rarres2 // retinoic acid receptor responder (tazarotene induced) 2 // 6 B2	Rarres2	NM_027852	NM_027852 // RefSeq // Mus musculus retinoic acid receptor responder (tazarotene induce	10544573	0.000171893	0.648867	-1.54115
10526459	NM_133914 // Rasa4 // RAS p21 protein activator 4 // 5 G2|5 // 54153 /// NM_001039103 /	Rasa4	NM_133914	NM_133914 // RefSeq // Mus musculus RAS p21 protein activator 4 (Rasa4), transcript var	10526459	1.14095e-05	0.808212	-1.2373
10359235	NM_177644 // Rasal2 // RAS protein activator like 2 // 1 H1|1 // 226525 /// ENSMUST0000	Rasal2	NM_177644	NM_177644 // RefSeq // Mus musculus RAS protein activator like 2 (Rasal2), mRNA. // chr	10359235	1.46882e-05	0.801603	-1.2475
10464819	NM_019869 // Rbm14 // RNA binding motif protein 14 // 19 A|19 // 56275 /// ENSMUST00000	Rbm14	NM_019869	NM_019869 // RefSeq // Mus musculus RNA binding motif protein 14 (Rbm14), mRNA. // chr1	10464819	6.61823e-07	0.70825	-1.41193
10440993	NM_001081549 // Rcan1 // regulator of calcineurin 1 // 16 C4|16 62.0 cM // 54720 /// NM	Rcan1	NM_001081549	NM_001081549 // RefSeq // Mus musculus regulator of calcineurin 1 (Rcan1), transcript v	10440993	0.00103295	0.784377	-1.2749
10373588	NM_134006 // Rdh5 // retinol dehydrogenase 5 // 10 D3|10 72.0 cM // 19682 /// ENSMUST00	Rdh5	NM_134006	NM_134006 // RefSeq // Mus musculus retinol dehydrogenase 5 (Rdh5), mRNA. // chr10 // 1	10373588	0.000817765	0.759586	-1.31651
10490736	NM_026446 // Rgs19 // regulator of G-protein signaling 19 // 2 H4|2 45.0 cM // 56470 //	Rgs19	NM_026446	NM_026446 // RefSeq // Mus musculus regulator of G-protein signaling 19 (Rgs19), mRNA.	10490736	7.13183e-06	0.727382	-1.37479
10428124	NM_001195748 // Rgs22 // regulator of G-protein signalling 22 // 15 B3.1|15 // 626596 /	Rgs22	NM_001195748	NM_001195748 // RefSeq // Mus musculus regulator of G-protein signalling 22 (Rgs22), mR	10428124	1.44866e-06	0.679749	-1.47113
10566132	NM_019566 // Rhog // ras homolog gene family, member G // 7|7 F1 // 56212 /// ENSMUST00	Rhog	NM_019566	NM_019566 // RefSeq // Mus musculus ras homolog gene family, member G (Rhog), mRNA. //	10566132	0.000805709	0.675627	-1.48011
10449071	NM_145999 // Rhot2 // ras homolog gene family, member T2 // 17 A3.3|17 11.6 cM // 21495	Rhot2	NM_145999	NM_145999 // RefSeq // Mus musculus ras homolog gene family, member T2 (Rhot2), nuclear	10449071	1.77179e-05	0.812095	-1.23138
10423855	NM_053271 // Rims2 // regulating synaptic membrane exocytosis 2 // 15 C|15 16.0 cM // 1	Rims2	NM_053271	NM_053271 // RefSeq // Mus musculus regulating synaptic membrane exocytosis 2 (Rims2),	10423855	0.000840725	0.816656	-1.22451
10507731	NM_182929 // Rims3 // regulating synaptic membrane exocytosis 3 // 4 D2.2|4 // 242662 /	Rims3	NM_182929	NM_182929 // RefSeq // Mus musculus regulating synaptic membrane exocytosis 3 (Rims3),	10507731	5.61403e-05	0.811451	-1.23236
10383200	ENSMUST00000131035 // Rnf213 // ring finger protein 213 // 11 E2|11 75.0 cM // 672511	Rnf213	ENSMUST00000131035	ENSMUST00000131035 // ENSEMBL // hypothetical protein gene:ENSMUSG00000070327 // chr11	10383200	5.68582e-05	0.73071	-1.36853
10445061	NM_001099632 // Rnf39 // ring finger protein 39 // 17 B1|17 // 386454 /// ENSMUST000000	Rnf39	NM_001099632	NM_001099632 // RefSeq // Mus musculus ring finger protein 39 (Rnf39), mRNA. // chr17 /	10445061	2.8982e-05	0.766594	-1.30447
10533106	NM_172998 // Rnft2 // ring finger protein, transmembrane 2 // 5 F|5 // 269695 /// NM_00	Rnft2	NM_172998	NM_172998 // RefSeq // Mus musculus ring finger protein, transmembrane 2 (Rnft2), trans	10533106	0.00062156	0.744083	-1.34394
10378768	NM_183263 // Rnmtl1 // RNA methyltransferase like 1 // 11 B5|11 // 67390 /// ENSMUST000	Rnmtl1	NM_183263	NM_183263 // RefSeq // Mus musculus RNA methyltransferase like 1 (Rnmtl1), mRNA. // chr	10378768	1.396e-05	0.727112	-1.3753
10438564	NM_025963 // Rps10 // ribosomal protein S10 // 17|17 B1 // 67097 /// ENSMUST00000114882	Rps10	NM_025963	NM_025963 // RefSeq // Mus musculus ribosomal protein S10 (Rps10), mRNA. // chr16 // 10	10438564	8.99791e-08	0.776792	-1.28735
10385034	NM_011029 // Rpsa // ribosomal protein SA // 9 F4|9 71.0 cM // 16785 /// AF140348 // Rp	Rpsa	NM_011029	NM_011029 // RefSeq // Mus musculus ribosomal protein SA (Rpsa), mRNA. // chr11 // 78 /	10385034	4.47252e-05	0.735886	-1.35891
10383245	NM_028898 // Rptor // regulatory associated protein of MTOR, complex 1 // 11 E2|11 // 7	Rptor	NM_028898	NM_028898 // RefSeq // Mus musculus regulatory associated protein of MTOR, complex 1 (R	10383245	0.00059678	0.790126	-1.26562
10444137	NM_011306 // Rxrb // retinoid X receptor beta // 17 B1|17 18.49 cM // 20182 /// BC04977	Rxrb	NM_011306	NM_011306 // RefSeq // Mus musculus retinoid X receptor beta (Rxrb), mRNA. // chr17 //	10444137	0.000359947	0.711053	-1.40636
10402428	NM_026535 // Serpina12 // serine (or cysteine) peptidase inhibitor, clade A (alpha-1 an	Serpina12	NM_026535	NM_026535 // RefSeq // Mus musculus serine (or cysteine) peptidase inhibitor, clade A (	10402428	4.29609e-07	0.791176	-1.26394
10574404	NM_001035123 // Setd6 // SET domain containing 6 // 8 D1|8 // 66083 /// ENSMUST00000034	Setd6	NM_001035123	NM_001035123 // RefSeq // Mus musculus SET domain containing 6 (Setd6), mRNA. // chr8 /	10574404	4.57096e-06	0.663703	-1.5067
10344750	NM_133220 // Sgk3 // serum/glucocorticoid regulated kinase 3 // 1 A2|1 7.5 cM // 170755	Sgk3	NM_133220	NM_133220 // RefSeq // Mus musculus serum/glucocorticoid regulated kinase 3 (Sgk3), tra	10344750	3.2492e-05	0.7914	-1.26358
10502224	NM_028943 // Sgms2 // sphingomyelin synthase 2 // 3 G3|3 // 74442 /// ENSMUST0000009024	Sgms2	NM_028943	NM_028943 // RefSeq // Mus musculus sphingomyelin synthase 2 (Sgms2), mRNA. // chr3 //	10502224	3.16936e-05	0.716759	-1.39517
10400971	NM_011382 // Six4 // sine oculis-related homeobox 4 homolog (Drosophila) // 12 C3|12 //	Six4	NM_011382	NM_011382 // RefSeq // Mus musculus sine oculis-related homeobox 4 homolog (Drosophila)	10400971	1.93778e-06	0.794242	-1.25906
10360173	NM_144539 // Slamf7 // SLAM family member 7 // 1|1 H2 // 75345 /// ENSMUST00000062219 /	Slamf7	NM_144539	NM_144539 // RefSeq // Mus musculus SLAM family member 7 (Slamf7), mRNA. // chr1 // 100	10360173	2.93864e-05	0.800634	-1.24901
10531887	NM_029415 // Slc10a6 // solute carrier family 10 (sodium/bile acid cotransporter family	Slc10a6	NM_029415	NM_029415 // RefSeq // Mus musculus solute carrier family 10 (sodium/bile acid cotransp	10531887	4.9368e-05	0.825251	-1.21175
10474545	NM_133649 // Slc12a6 // solute carrier family 12, member 6 // 2 E3|2 // 107723 /// NM_1	Slc12a6	NM_133649	NM_133649 // RefSeq // Mus musculus solute carrier family 12, member 6 (Slc12a6), trans	10474545	0.000141437	0.78007	-1.28194
10377790	NM_153081 // Slc16a11 // solute carrier family 16 (monocarboxylic acid transporters), m	Slc16a11	NM_153081	NM_153081 // RefSeq // Mus musculus solute carrier family 16 (monocarboxylic acid trans	10377790	1.66248e-07	0.666911	-1.49945
10392440	NM_001029842 // Slc16a6 // solute carrier family 16 (monocarboxylic acid transporters),	Slc16a6	NM_001029842	NM_001029842 // RefSeq // Mus musculus solute carrier family 16 (monocarboxylic acid tr	10392440	6.33747e-06	0.691267	-1.44662
10481634	NM_146118 // Slc25a25 // solute carrier family 25 (mitochondrial carrier, phosphate car	Slc25a25	NM_146118	NM_146118 // RefSeq // Mus musculus solute carrier family 25 (mitochondrial carrier, ph	10481634	0.00079651	0.740001	-1.35135
10421172	NM_026331 // Slc25a37 // solute carrier family 25, member 37 // 14 D2|14 // 67712 /// E	Slc25a37	NM_026331	NM_026331 // RefSeq // Mus musculus solute carrier family 25, member 37 (Slc25a37), nuc	10421172	0.000915394	0.776017	-1.28863
10451123	NM_022880 // Slc29a1 // solute carrier family 29 (nucleoside transporters), member 1 //	Slc29a1	NM_022880	NM_022880 // RefSeq // Mus musculus solute carrier family 29 (nucleoside transporters),	10451123	0.000262651	0.783728	-1.27595
10510516	NM_019741 // Slc2a5 // solute carrier family 2 (facilitated glucose transporter), membe	Slc2a5	NM_019741	NM_019741 // RefSeq // Mus musculus solute carrier family 2 (facilitated glucose transp	10510516	0.000603614	0.744645	-1.34292
10352548	NM_001033286 // Slc30a10 // solute carrier family 30, member 10 // 1 H5|1 // 226781 ///	Slc30a10	NM_001033286	NM_001033286 // RefSeq // Mus musculus solute carrier family 30, member 10 (Slc30a10),	10352548	8.47083e-05	0.742491	-1.34682
10496324	NM_001135149 // Slc39a8 // solute carrier family 39 (metal ion transporter), member 8 /	Slc39a8	NM_001135149	NM_001135149 // RefSeq // Mus musculus solute carrier family 39 (metal ion transporter)	10496324	3.02438e-05	0.803943	-1.24387
10435993	NM_198106 // Slc9a10 // solute carrier family 9, member 10 // 16 B5|16 // 208169 /// EN	Slc9a10	NM_198106	NM_198106 // RefSeq // Mus musculus solute carrier family 9, member 10 (Slc9a10), mRNA.	10435993	0.000123297	0.760877	-1.31427
10532275	NM_172429 // Smndc1 // survival motor neuron domain containing 1 // 19 D2|19 // 76479 /	Smndc1	NM_172429	NM_172429 // RefSeq // Mus musculus survival motor neuron domain containing 1 (Smndc1),	10532275	0.000245092	0.820878	-1.21821
10368806	NM_009213 // Smpd2 // sphingomyelin phosphodiesterase 2, neutral // 10 B2|10 // 20598 /	Smpd2	NM_009213	NM_009213 // RefSeq // Mus musculus sphingomyelin phosphodiesterase 2, neutral (Smpd2),	10368806	0.000718912	0.74272	-1.3464
10508723	NR_034046 // Snora61 // small nucleolar RNA, H/ACA box 61 // 4|4 // 100217440	Snora61	NR_034046	NR_034046 // RefSeq // Mus musculus small nucleolar RNA, H/ACA box 61 (Snora61), small	10508723	0.000377234	0.747217	-1.3383
10564017	AF357427 // Snord115 // Small nucleolar RNA, C/D Box 115 cluster // --- // 493919	Snord115	AF357427	AF357427 // GenBank // Mus musculus clone MBII-52 C/D box snoRNA, partial sequence. //	10564017	0.000218353	1.71172	1.71172
10375499	NR_028563 // Snord96a // small nucleolar RNA, C/D box 96A // 11|11 // 100216534	Snord96a	NR_028563	NR_028563 // RefSeq // Mus musculus small nucleolar RNA, C/D box 96A (Snord96a), small	10375499	0.000696337	0.795997	-1.25629
10529515	NM_030889 // Sorcs2 // sortilin-related VPS10 domain containing receptor 2 // 5 B3|5 //	Sorcs2	NM_030889	NM_030889 // RefSeq // Mus musculus sortilin-related VPS10 domain containing receptor 2	10529515	0.000202931	0.790093	-1.26567
10570189	NM_009233 // Sox1 // SRY-box containing gene 1 // 8 A1-A2|8 4.0 cM // 20664 /// ENSMUST	Sox1	NM_009233	NM_009233 // RefSeq // Mus musculus SRY-box containing gene 1 (Sox1), mRNA. // chr8 //	10570189	0.000594707	0.637603	-1.56837
10491721	NM_011896 // Spry1 // sprouty homolog 1 (Drosophila) // 3 B|3 // 24063 /// AF176903 //	Spry1	NM_011896	NM_011896 // RefSeq // Mus musculus sprouty homolog 1 (Drosophila) (Spry1), mRNA. // ch	10491721	1.3991e-05	0.668058	-1.49688
10541721	NM_013539 // Spsb2 // splA/ryanodine receptor domain and SOCS box containing 2 // 6 F2|	Spsb2	NM_013539	NM_013539 // RefSeq // Mus musculus splA/ryanodine receptor domain and SOCS box contain	10541721	2.63706e-06	0.729584	-1.37064
10390430	NM_018873 // Srcin1 // SRC kinase signaling inhibitor 1 // 11 D|11 // 56013 /// ENSMUST	Srcin1	NM_018873	NM_018873 // RefSeq // Mus musculus SRC kinase signaling inhibitor 1 (Srcin1), mRNA. //	10390430	1.61979e-05	0.777751	-1.28576
10411274	NM_029210 // Sv2c // synaptic vesicle glycoprotein 2c // 13 D1|13 // 75209 /// ENSMUST0	Sv2c	NM_029210	NM_029210 // RefSeq // Mus musculus synaptic vesicle glycoprotein 2c (Sv2c), mRNA. // c	10411274	2.87175e-05	0.74447	-1.34324
10595604	NM_019796 // Syncrip // synaptotagmin binding, cytoplasmic RNA interacting protein // 9	Syncrip	NM_019796	NM_019796 // RefSeq // Mus musculus synaptotagmin binding, cytoplasmic RNA interacting	10595604	4.48321e-06	0.808436	-1.23696
10361381	NM_001079686 // Syne1 // synaptic nuclear envelope 1 // 10 A1|10 // 64009 /// NM_153399	Syne1	NM_001079686	NM_001079686 // RefSeq // Mus musculus synaptic nuclear envelope 1 (Syne1), transcript	10361381	0.000779016	0.75942	-1.31679
10443080	XM_985548 // Syngap1 // synaptic Ras GTPase activating protein 1 homolog (rat) // 17 A3	Syngap1	XM_985548	XM_985548 // RefSeq // PREDICTED: Mus musculus synaptic Ras GTPase activating protein 1	10443080	0.000304914	0.799434	-1.25089
10425335	NM_207708 // Syngr1 // synaptogyrin 1 // 15 E1|15 // 20972 /// NM_009303 // Syngr1 // s	Syngr1	NM_207708	NM_207708 // RefSeq // Mus musculus synaptogyrin 1 (Syngr1), transcript variant 1a, mRN	10425335	0.000839258	0.816005	-1.22548
10515708	NM_198170 // Szt2 // seizure threshold 2 // 4 D2.1|4 // 230676 /// ENSMUST00000075406 /	Szt2	NM_198170	NM_198170 // RefSeq // Mus musculus seizure threshold 2 (Szt2), mRNA. // chr4 // 100 //	10515708	0.000402343	0.808251	-1.23724
10472240	NM_198294 // Tanc1 // tetratricopeptide repeat, ankyrin repeat and coiled-coil containi	Tanc1	NM_198294	NM_198294 // RefSeq // Mus musculus tetratricopeptide repeat, ankyrin repeat and coiled	10472240	1.64114e-05	0.718029	-1.3927
10548677	NM_021562 // Tas2r140 // taste receptor, type 2, member 140 // 6G1|6 63.6 cM // 387616	Tas2r140	NM_021562	NM_021562 // RefSeq // Mus musculus taste receptor, type 2, member 140 (Tas2r140), mRNA	10548677	0.000910057	0.721284	-1.38642
10359701	NM_032005 // Tbx19 // T-box 19 // 1 H2|1 86.6 cM // 83993 /// ENSMUST00000027859 // Tbx	Tbx19	NM_032005	NM_032005 // RefSeq // Mus musculus T-box 19 (Tbx19), mRNA. // chr1 // 100 // 100 // 28	10359701	4.72834e-06	0.78619	-1.27196
10380887	NM_011540 // Tcap // titin-cap // 11 D|11 // 21393 /// ENSMUST00000008021 // Tcap // ti	Tcap	NM_011540	NM_011540 // RefSeq // Mus musculus titin-cap (Tcap), mRNA. // chr11 // 100 // 84 // 21	10380887	2.46913e-06	0.819076	-1.22089
10548146	NM_011567 // Tead4 // TEA domain family member 4 // 6 F3|6 61.3 cM // 21679 /// NM_0010	Tead4	NM_011567	NM_011567 // RefSeq // Mus musculus TEA domain family member 4 (Tead4), transcript vari	10548146	8.63112e-08	0.744557	-1.34308
10557960	NM_009365 // Tgfb1i1 // transforming growth factor beta 1 induced transcript 1 // 7|7 F	Tgfb1i1	NM_009365	NM_009365 // RefSeq // Mus musculus transforming growth factor beta 1 induced transcrip	10557960	0.00032329	0.771627	-1.29596
10606548	NM_153109 // Tgif2lx1 // TGFB-induced factor homeobox 2-like, X-linked 1 // X E1|X // 2	Tgif2lx1	NM_153109	NM_153109 // RefSeq // Mus musculus TGFB-induced factor homeobox 2-like, X-linked 1 (Tg	10606548	1.01218e-05	0.717485	-1.39376
10385518	NM_011579 // Tgtp1 // T-cell specific GTPase 1 // 11 B1.2|11 // 21822 /// NM_001145164	Tgtp1	NM_011579	NM_011579 // RefSeq // Mus musculus T-cell specific GTPase 1 (Tgtp1), mRNA. // chr11 //	10385518	0.000174504	0.797159	-1.25445
10516296	NM_146153 // Thrap3 // thyroid hormone receptor associated protein 3 // 4 D2.2|4 // 230	Thrap3	NM_146153	NM_146153 // RefSeq // Mus musculus thyroid hormone receptor associated protein 3 (Thra	10516296	8.88076e-05	0.624159	-1.60216
10565081	NM_011590 // Timm17a // translocase of inner mitochondrial membrane 17a // 1|1 F // 218	Timm17a	NM_011590	NM_011590 // RefSeq // Mus musculus translocase of inner mitochondrial membrane 17a (Ti	10565081	1.4889e-05	0.743402	-1.34517
10512514	NM_011602 // Tln1 // talin 1 // 4 B1|4 // 21894 /// ENSMUST00000030187 // Tln1 // talin	Tln1	NM_011602	NM_011602 // RefSeq // Mus musculus talin 1 (Tln1), mRNA. // chr4 // 100 // 97 // 57 //	10512514	1.96586e-05	0.802162	-1.24663
10530145	NM_030682 // Tlr1 // toll-like receptor 1 // 5 C3.1|5 37.0 cM // 21897 /// ENSMUST00000	Tlr1	NM_030682	NM_030682 // RefSeq // Mus musculus toll-like receptor 1 (Tlr1), mRNA. // chr5 // 100 /	10530145	5.20003e-06	0.680516	-1.46947
10518714	NM_001025106 // Tmem201 // transmembrane protein 201 // 4 E2|4 76.4 cM // 230917 /// NM	Tmem201	NM_001025106	NM_001025106 // RefSeq // Mus musculus transmembrane protein 201 (Tmem201), transcript	10518714	1.81186e-05	0.725174	-1.37898
10581917	NM_001033321 // Tmem231 // transmembrane protein 231 // 8 E1|8 // 234740 /// ENSMUST000	Tmem231	NM_001033321	NM_001033321 // RefSeq // Mus musculus transmembrane protein 231 (Tmem231), mRNA. // ch	10581917	2.46449e-05	0.731388	-1.36726
10491091	NM_009425 // Tnfsf10 // tumor necrosis factor (ligand) superfamily, member 10 // 3 A3|3	Tnfsf10	NM_009425	NM_009425 // RefSeq // Mus musculus tumor necrosis factor (ligand) superfamily, member	10491091	0.00070151	0.731323	-1.36739
10576951	NM_033622 // Tnfsf13b // tumor necrosis factor (ligand) superfamily, member 13b // 8 A1	Tnfsf13b	NM_033622	NM_033622 // RefSeq // Mus musculus tumor necrosis factor (ligand) superfamily, member	10576951	0.000558967	0.812771	-1.23036
10580522	NM_172913 // Tox3 // TOX high mobility group box family member 3 // 8 C4|8 40.0 cM // 2	Tox3	NM_172913	NM_172913 // RefSeq // Mus musculus TOX high mobility group box family member 3 (Tox3),	10580522	1.98106e-05	0.819036	-1.22095
10348600	NM_028718 // Traf3ip1 // TRAF3 interacting protein 1 // 1 D|1 // 74019 /// ENSMUST00000	Traf3ip1	NM_028718	NM_028718 // RefSeq // Mus musculus TRAF3 interacting protein 1 (Traf3ip1), mRNA. // ch	10348600	6.63025e-06	0.70542	-1.41759
10437311	NM_026508 // Trap1 // TNF receptor-associated protein 1 // 16 A1|16 1.8 cM // 68015 ///	Trap1	NM_026508	NM_026508 // RefSeq // Mus musculus TNF receptor-associated protein 1 (Trap1), mRNA. //	10437311	0.000383411	0.739648	-1.35199
10362442	NM_029726 // Trdn // triadin // 10 A4|10 // 76757	Trdn	NM_029726	NM_029726 // RefSeq // Mus musculus triadin (Trdn), mRNA. // chr10 // 100 // 100 // 4 /	10362442	4.97272e-05	0.452972	-2.20764
10356194	NM_133975 // Trip12 // thyroid hormone receptor interactor 12 // 1 F|1 // 14897 /// ENS	Trip12	NM_133975	NM_133975 // RefSeq // Mus musculus thyroid hormone receptor interactor 12 (Trip12), mR	10356194	0.000546706	0.821596	-1.21714
10534718	NM_011639 // Trip6 // thyroid hormone receptor interactor 6 // 5 G2|5 // 22051 /// ENSM	Trip6	NM_011639	NM_011639 // RefSeq // Mus musculus thyroid hormone receptor interactor 6 (Trip6), mRNA	10534718	7.72781e-05	0.655942	-1.52453
10424331	NM_026642 // Trmt12 // tRNA methyltranferase 12 homolog (S. cerevisiae) // 15 D1|15 //	Trmt12	NM_026642	NM_026642 // RefSeq // Mus musculus tRNA methyltranferase 12 homolog (S. cerevisiae) (T	10424331	3.97829e-06	0.78099	-1.28043
10486722	NM_013735 // Trp53bp1 // transformation related protein 53 binding protein 1 // 2 E5|2	Trp53bp1	NM_013735	NM_013735 // RefSeq // Mus musculus transformation related protein 53 binding protein 1	10486722	5.57817e-05	0.799561	-1.25069
10503520	NM_015767 // Ttpa // tocopherol (alpha) transfer protein // 4 A3|4 22.7 cM // 50500 ///	Ttpa	NM_015767	NM_015767 // RefSeq // Mus musculus tocopherol (alpha) transfer protein (Ttpa), mRNA. /	10503520	0.000183684	0.78555	-1.27299
10548163	NM_011657 // Tulp3 // tubby-like protein 3 // 6 F3|6 62.5 cM // 22158 /// ENSMUST000000	Tulp3	NM_011657	NM_011657 // RefSeq // Mus musculus tubby-like protein 3 (Tulp3), mRNA. // chr6 // 100	10548163	2.26908e-06	0.602689	-1.65923
10591446	NM_018793 // Tyk2 // tyrosine kinase 2 // 9 A3|9 // 54721 /// ENSMUST00000001036 // Tyk	Tyk2	NM_018793	NM_018793 // RefSeq // Mus musculus tyrosine kinase 2 (Tyk2), mRNA. // chr9 // 100 // 1	10591446	0.000194548	0.783964	-1.27557
10528915	NM_021288 // Tyms // thymidylate synthase // 5 B1|5 18.2 cM // 22171 /// NR_033402 // T	Tyms	NM_021288	NM_021288 // RefSeq // Mus musculus thymidylate synthase (Tyms), transcript variant 1,	10528915	6.85146e-06	0.637492	-1.56865
10525885	BC025894 // Ubc // ubiquitin C // 5 G1.1|5 64.0 cM // 22190 /// ENSMUST00000100700 // G	Ubc	BC025894	BC025894 // GenBank // Mus musculus ubiquitin C, mRNA (cDNA clone IMAGE:5055216), compl	10525885	0.000334576	0.746449	-1.33968
10463185	NM_145500 // Ubtd1 // ubiquitin domain containing 1 // 19 C3|19 // 226122 /// ENSMUST00	Ubtd1	NM_145500	NM_145500 // RefSeq // Mus musculus ubiquitin domain containing 1 (Ubtd1), mRNA. // chr	10463185	1.07451e-05	0.767849	-1.30234
10436561	NM_013918 // Usp25 // ubiquitin specific peptidase 25 // 16 C3.1|16 // 30940 /// ENSMUS	Usp25	NM_013918	NM_013918 // RefSeq // Mus musculus ubiquitin specific peptidase 25 (Usp25), mRNA. // c	10436561	0.000220065	0.802375	-1.2463
10367843	NM_011682 // Utrn // utrophin // 10 A1|10 3.0 cM // 22288 /// ENSMUST00000076817 // Utr	Utrn	NM_011682	NM_011682 // RefSeq // Mus musculus utrophin (Utrn), mRNA. // chr10 // 100 // 99 // 74	10367843	4.68571e-07	0.790537	-1.26496
10495416	NM_020505 // Vav3 // vav 3 oncogene // 3 G1|3 // 57257 /// NM_146139 // Vav3 // vav 3 o	Vav3	NM_020505	NM_020505 // RefSeq // Mus musculus vav 3 oncogene (Vav3), transcript variant 1, mRNA.	10495416	1.13532e-05	0.612016	-1.63395
10432032	NM_009504 // Vdr // vitamin D receptor // 15 F1|15 // 22337 /// ENSMUST00000023119 // V	Vdr	NM_009504	NM_009504 // RefSeq // Mus musculus vitamin D receptor (Vdr), mRNA. // chr15 // 100 //	10432032	5.46142e-05	0.81671	-1.22443
10571788	NM_009506 // Vegfc // vascular endothelial growth factor C // 8|8 B3 // 22341 /// ENSMU	Vegfc	NM_009506	NM_009506 // RefSeq // Mus musculus vascular endothelial growth factor C (Vegfc), mRNA.	10571788	1.35357e-06	0.647566	-1.54424
10559970	NM_145842 // Vmn1r69 // vomeronasal 1 receptor 69 // 7 A1|7 // 252904 /// ENSMUST000000	Vmn1r69	NM_145842	NM_145842 // RefSeq // Mus musculus vomeronasal 1 receptor 69 (Vmn1r69), mRNA. // chr7	10559970	1.72737e-05	0.750914	-1.33171
10532285	NM_001104626 // Vmn2r15 // vomeronasal 2, receptor 15 // 5 F|5 // 211223	Vmn2r15	NM_001104626	NM_001104626 // RefSeq // Mus musculus vomeronasal 2, receptor 15 (Vmn2r15), mRNA. // c	10532285	2.3582e-05	0.696172	-1.43643
10565373	NM_001102580 // Vmn2r76 // vomeronasal 2, receptor 76 // 7 D3|7 // 675969	Vmn2r76	NM_001102580	NM_001102580 // RefSeq // Mus musculus vomeronasal 2, receptor 76 (Vmn2r76), mRNA. // c	10565373	0.000155029	0.747329	-1.3381
10345546	XM_003086154 // Vwa3b // von Willebrand factor A domain containing 3B // 1 B|1 // 70853	Vwa3b	XM_003086154	XM_003086154 // RefSeq // PREDICTED: Mus musculus von Willebrand factor A domain contai	10345546	7.61437e-06	0.746684	-1.33925
10526193	NM_033572 // Wbscr16 // Williams-Beuren syndrome chromosome region 16 homolog (human) /	Wbscr16	NM_033572	NM_033572 // RefSeq // Mus musculus Williams-Beuren syndrome chromosome region 16 homol	10526193	0.000225223	0.733249	-1.36379
10419296	NM_172598 // Wdhd1 // WD repeat and HMG-box DNA binding protein 1 // 14 C1|14 // 218973	Wdhd1	NM_172598	NM_172598 // RefSeq // Mus musculus WD repeat and HMG-box DNA binding protein 1 (Wdhd1)	10419296	1.69841e-05	0.731622	-1.36683
10386376	NM_009522 // Wnt3a // wingless-related MMTV integration site 3A // 11 B1.3|11 32.0 cM /	Wnt3a	NM_009522	NM_009522 // RefSeq // Mus musculus wingless-related MMTV integration site 3A (Wnt3a),	10386376	0.000384402	0.802587	-1.24597
10562323	NM_207212 // Wtip // WT1-interacting protein // 7 B1|7 // 101543 /// ENSMUST00000038537	Wtip	NM_207212	NM_207212 // RefSeq // Mus musculus WT1-interacting protein (Wtip), mRNA. // chr7 // 10	10562323	0.000399369	1.26029	1.26029
10468489	NM_133216 // Xpnpep1 // X-prolyl aminopeptidase (aminopeptidase P) 1, soluble // 19 D2|	Xpnpep1	NM_133216	NM_133216 // RefSeq // Mus musculus X-prolyl aminopeptidase (aminopeptidase P) 1, solub	10468489	0.000298036	0.793854	-1.25968
10347232	NM_009533 // Xrcc5 // X-ray repair complementing defective repair in Chinese hamster ce	Xrcc5	NM_009533	NM_009533 // RefSeq // Mus musculus X-ray repair complementing defective repair in Chin	10347232	0.000166798	0.780932	-1.28052
10373000	NM_026858 // Xrcc6bp1 // XRCC6 binding protein 1 // 10 D3|10 // 68876 /// NM_001159559	Xrcc6bp1	NM_026858	NM_026858 // RefSeq // Mus musculus XRCC6 binding protein 1 (Xrcc6bp1), transcript vari	10373000	0.000406823	0.735743	-1.35917
10434313	NM_001145930 // Yeats2 // YEATS domain containing 2 // 16 A3|16 // 208146 /// NM_001033	Yeats2	NM_001145930	NM_001145930 // RefSeq // Mus musculus YEATS domain containing 2 (Yeats2), transcript v	10434313	0.000707623	0.797225	-1.25435
10458755	NM_001163013 // Ythdc2 // YTH domain containing 2 // 18 B3|18 // 240255 /// BC138263 //	Ythdc2	NM_001163013	NM_001163013 // RefSeq // Mus musculus YTH domain containing 2 (Ythdc2), mRNA. // chr18	10458755	0.000508869	0.814386	-1.22792
10490826	NM_177660 // Zbtb10 // zinc finger and BTB domain containing 10 // 3 A1|3 // 229055 ///	Zbtb10	NM_177660	NM_177660 // RefSeq // Mus musculus zinc finger and BTB domain containing 10 (Zbtb10),	10490826	0.00016818	0.766676	-1.30433
10350377	NM_172643 // Zbtb41 // zinc finger and BTB domain containing 41 homolog // 1 F|1 // 226	Zbtb41	NM_172643	NM_172643 // RefSeq // Mus musculus zinc finger and BTB domain containing 41 homolog (Z	10350377	0.000960238	0.758365	-1.31863
10551426	NM_011762 // Zfp59 // zinc finger protein 59 // 7 A3 // 22717 /// ENSMUST00000108332 //	Zfp59	NM_011762	NM_011762 // Zfp59 // zinc finger protein 59 // 7 A3 // 22717 /// ENSMUST00000108332 //	0.00410472	0.00041031	0.832582	-1.20108
10547282	NM_011763 // Zfp9 // zinc finger protein 9 // 6 F1 // 22750 /// ENSMUST00000112838 // Z	Zfp9	NM_011763	NM_011763 // Zfp9 // zinc finger protein 9 // 6 F1 // 22750 /// ENSMUST00000112838 // Z	0.0425292	0.00348777	0.773488	-1.29285
